# Supplementary material for: Deep phenotyping of patients with MASLD upon high-intensity interval training
Source: JHEP Rep. 2024 Dec 16;7(3):101289. doi: 10.1016/j.jhepr.2024.101289 (PMC11883402; doi:10.1016/j.jhepr.2024.101289)
Supplement: Multimedia component 4 [file mmc4.xlsx]

## Sheet: Supplementary Table 1
Tissue	Gene ID	baseMean	log2FoldChange	Log2 fold change standard error	Test statistic	P-value	FDR adjusted P-value	Gene name
Muscle	ENSG00000197448	2147.31	0.354311	0.0452076	7.83742	4.6e-15	7.07e-11	GSTK1
Muscle	ENSG00000198712	232139	0.454705	0.0689263	6.59698	4.2e-11	3.23e-07	MT-CO2
Muscle	ENSG00000146701	10515.1	0.399507	0.0615158	6.49438	8.34e-11	4.27e-07	MDH2
Muscle	ENSG00000117118	3736.74	0.438468	0.0681081	6.43783	1.21e-10	4.66e-07	SDHB
Muscle	ENSG00000160097	5914.11	0.539807	0.0843786	6.39744	1.58e-10	4.86e-07	FNDC5
Muscle	ENSG00000010256	11590.6	0.400042	0.0634287	6.30695	2.85e-10	7.29e-07	UQCRC1
Muscle	ENSG00000140905	1158.43	0.364816	0.058084	6.28084	3.37e-10	7.4e-07	GCSH
Muscle	ENSG00000104325	2200.86	0.490009	0.079985	6.12626	9e-10	1.73e-06	DECR1
Muscle	ENSG00000158864	5174.98	0.506732	0.0835996	6.06141	1.35e-09	2.31e-06	NDUFS2
Muscle	ENSG00000198888	212318	0.449093	0.0745975	6.02021	1.74e-09	2.68e-06	MT-ND1
Muscle	ENSG00000198938	285539	0.452022	0.0753071	6.00239	1.94e-09	2.72e-06	MT-CO3
Muscle	ENSG00000178741	8248.98	0.427536	0.0715108	5.97862	2.25e-09	2.88e-06	COX5A
Muscle	ENSG00000152234	22552.6	0.472926	0.0796812	5.93523	2.93e-09	3.47e-06	ATP5F1A
Muscle	ENSG00000168291	3238.18	0.415777	0.0703189	5.91273	3.36e-09	3.52e-06	PDHB
Muscle	ENSG00000116459	5149.7	0.408906	0.0692443	5.90528	3.52e-09	3.52e-06	ATP5PB
Muscle	ENSG00000004142	3654.18	0.269901	0.0457542	5.89893	3.66e-09	3.52e-06	POLDIP2
Muscle	ENSG00000182054	17967.3	0.451272	0.077147	5.84951	4.93e-09	4.46e-06	IDH2
Muscle	ENSG00000198899	152772	0.376967	0.0654429	5.76024	8.4e-09	6.8e-06	MT-ATP6
Muscle	ENSG00000075415	14542.5	0.343738	0.0596623	5.76139	8.34e-09	6.8e-06	SLC25A3
Muscle	ENSG00000110955	30721.6	0.467728	0.0821321	5.69482	1.23e-08	9.04e-06	ATP5F1B
Muscle	ENSG00000160678	11281.4	0.421264	0.0739157	5.69925	1.2e-08	9.04e-06	S100A1
Muscle	ENSG00000154518	7472.45	0.532203	0.0942544	5.64645	1.64e-08	1.12e-05	ATP5MC3
Muscle	ENSG00000151729	35470.7	0.514281	0.0911479	5.64227	1.68e-08	1.12e-05	SLC25A4
Muscle	ENSG00000119673	1676.58	0.353061	0.0629107	5.6121	2e-08	1.28e-05	ACOT2
Muscle	ENSG00000107537	5239.58	0.31728	0.0566267	5.60301	2.11e-08	1.3e-05	PHYH
Muscle	ENSG00000179091	7748.45	0.399682	0.0716938	5.57485	2.48e-08	1.47e-05	CYC1
Muscle	ENSG00000103507	1169.59	0.396851	0.0713953	5.55849	2.72e-08	1.55e-05	BCKDK
Muscle	ENSG00000102225	2672.52	0.289718	0.0523379	5.53554	3.1e-08	1.7e-05	CDK16
Muscle	ENSG00000178585	553.007	0.294156	0.0532171	5.52747	3.25e-08	1.72e-05	CTNNBIP1
Muscle	ENSG00000169021	6884.24	0.388698	0.0712512	5.45531	4.89e-08	2.51e-05	UQCRFS1
Muscle	ENSG00000131828	4096.75	0.499094	0.0922936	5.40767	6.38e-08	3.17e-05	PDHA1
Muscle	ENSG00000166797	887.385	0.405921	0.0753861	5.38456	7.26e-08	3.49e-05	CIAO2A
Muscle	ENSG00000250479	6718.96	0.406271	0.0762108	5.33089	9.77e-08	4.55e-05	CHCHD10
Muscle	ENSG00000116560	1714.76	-0.264137	0.0497815	-5.30593	1.12e-07	5.07e-05	SFPQ
Muscle	ENSG00000091483	2670.27	0.3702	0.070554	5.24705	1.55e-07	6.79e-05	FH
Muscle	ENSG00000121577	666.167	0.342636	0.0656454	5.21949	1.79e-07	7.26e-05	POPDC2
Muscle	ENSG00000176340	7773.03	0.314936	0.0602794	5.2246	1.75e-07	7.26e-05	COX8A
Muscle	ENSG00000106305	1361.62	0.288894	0.0553493	5.21947	1.79e-07	7.26e-05	AIMP2
Muscle	ENSG00000108179	1551.24	0.596433	0.114406	5.21331	1.86e-07	7.32e-05	PPIF
Muscle	ENSG00000178952	3545.25	0.336853	0.0647712	5.20066	1.99e-07	7.64e-05	TUFM
Muscle	ENSG00000167815	5603.28	0.440038	0.0849983	5.17703	2.25e-07	8.42e-05	PRDX2
Muscle	ENSG00000005882	3758.79	0.316356	0.0611963	5.16953	2.35e-07	8.42e-05	PDK2
Muscle	ENSG00000088766	837.609	0.30025	0.0580881	5.16888	2.36e-07	8.42e-05	CRLS1
Muscle	ENSG00000085662	3521.81	0.253497	0.0492372	5.14848	2.63e-07	9.18e-05	AKR1B1
Muscle	ENSG00000176595	32.5762	-6.44974	1.26318	-5.10594	3.29e-07	0.000112499	KBTBD11
Muscle	ENSG00000166407	447.795	0.406697	0.0800853	5.0783	3.81e-07	0.000127331	LMO1
Muscle	ENSG00000106853	191.77	0.541002	0.106715	5.06959	3.99e-07	0.000130459	PTGR1
Muscle	ENSG00000131730	16274.5	0.715069	0.141423	5.05623	4.28e-07	0.000133814	CKMT2
Muscle	ENSG00000004776	19726.6	0.483138	0.095615	5.05295	4.35e-07	0.000133814	HSPB6
Muscle	ENSG00000139405	580.352	0.296089	0.0585296	5.05878	4.22e-07	0.000133814	RITA1
Muscle	ENSG00000136521	3877.15	0.381983	0.0761674	5.01505	5.3e-07	0.000159892	NDUFB5
Muscle	ENSG00000242114	169.072	0.77798	0.155277	5.01026	5.44e-07	0.000160771	MTFP1
Muscle	ENSG00000159199	3596.62	0.535561	0.107271	4.99259	5.96e-07	0.000163745	ATP5MC1
Muscle	ENSG00000108528	3908.83	0.415237	0.0831732	4.99244	5.96e-07	0.000163745	SLC25A11
Muscle	ENSG00000198727	222348	0.413676	0.0827672	4.99807	5.79e-07	0.000163745	MT-CYB
Muscle	ENSG00000151552	1141.2	0.343028	0.0686723	4.99514	5.88e-07	0.000163745	QDPR
Muscle	ENSG00000148334	1513.87	0.3878	0.0777868	4.98542	6.18e-07	0.000164711	PTGES2
Muscle	ENSG00000204568	2055.98	0.364711	0.0731687	4.98452	6.21e-07	0.000164711	MRPS18B
Muscle	ENSG00000184831	527.884	0.50734	0.102899	4.93047	8.2e-07	0.000209618	APOO
Muscle	ENSG00000173085	653.858	0.374389	0.0760207	4.92483	8.44e-07	0.000209618	COQ2
Muscle	ENSG00000265354	1239.74	0.257716	0.0523316	4.92467	8.45e-07	0.000209618	TIMM23
Muscle	ENSG00000167522	979.534	-0.280039	0.0567745	-4.93249	8.12e-07	0.000209618	ANKRD11
Muscle	ENSG00000280071	2843.4	0.535779	0.109013	4.9148	8.89e-07	0.000216966
Muscle	ENSG00000104823	4503.18	0.401422	0.081867	4.90334	9.42e-07	0.000222939	ECH1
Muscle	ENSG00000282853	4503.18	0.401422	0.081867	4.90334	9.42e-07	0.000222939	ECH1
Muscle	ENSG00000273607	1349.52	0.387876	0.0792137	4.89658	9.75e-07	0.000227246	CHCHD10
Muscle	ENSG00000182512	2143.31	0.30331	0.0620202	4.8905	1.01e-06	0.00023088	GLRX5
Muscle	ENSG00000127241	496.954	0.384696	0.0791656	4.85938	1.18e-06	0.000266333	MASP1
Muscle	ENSG00000110871	833.648	0.340666	0.0702812	4.84719	1.25e-06	0.000279122	COQ5
Muscle	ENSG00000167792	5899.05	0.378191	0.0782884	4.83074	1.36e-06	0.000298872	NDUFV1
Muscle	ENSG00000196199	449.053	-0.297876	0.0618625	-4.81512	1.47e-06	0.000318667	MPHOSPH8
Muscle	ENSG00000165629	5910.32	0.396958	0.0825499	4.8087	1.52e-06	0.000324501	ATP5F1C
Muscle	ENSG00000198840	114736	0.375519	0.0781444	4.80545	1.54e-06	0.000325307	MT-ND3
Muscle	ENSG00000127884	3744.2	0.35306	0.073837	4.78162	1.74e-06	0.00036141	ECHS1
Muscle	ENSG00000163170	689.465	0.434045	0.0909509	4.7723	1.82e-06	0.000368585	BOLA3
Muscle	ENSG00000073578	6857.3	0.370038	0.0775373	4.77239	1.82e-06	0.000368585	SDHA
Muscle	ENSG00000165678	6729.85	0.371314	0.0779735	4.76205	1.92e-06	0.00038278	GHITM
Muscle	ENSG00000112667	595.125	0.420023	0.0882772	4.758	1.96e-06	0.000385519	DNPH1
Muscle	ENSG00000116353	652.824	0.334054	0.0703113	4.75107	2.02e-06	0.000393928	MECR
Muscle	ENSG00000119421	2134.47	0.433423	0.0916314	4.73007	2.24e-06	0.000431494	NDUFA8
Muscle	ENSG00000198125	313540	0.331016	0.0700744	4.72378	2.32e-06	0.000435358	MB
Muscle	ENSG00000184207	1196.32	0.283269	0.0599735	4.72324	2.32e-06	0.000435358	PGP
Muscle	ENSG00000177084	438.65	-0.395324	0.0841211	-4.69947	2.61e-06	0.000483346	POLE
Muscle	ENSG00000198695	68935.8	0.354053	0.0754309	4.69374	2.68e-06	0.000491166	MT-ND6
Muscle	ENSG00000100412	9938.21	0.454847	0.0970202	4.68817	2.76e-06	0.000498784	ACO2
Muscle	ENSG00000141526	2989.49	0.503388	0.107791	4.67002	3.01e-06	0.000538603	SLC16A3
Muscle	ENSG00000163541	3326.8	0.363884	0.0780765	4.6606	3.15e-06	0.00055736	SUCLG1
Muscle	ENSG00000137547	2076.31	0.300964	0.0647623	4.64722	3.36e-06	0.000588013	MRPL15
Muscle	ENSG00000138777	807.766	0.276802	0.0597923	4.6294	3.67e-06	0.000633727	PPA2
Muscle	ENSG00000137714	724.027	0.238708	0.0516857	4.61845	3.87e-06	0.000660685	FDX1
Muscle	ENSG00000130734	782.279	0.31948	0.0693905	4.60408	4.14e-06	0.000700185	ATG4D
Muscle	ENSG00000273645	34.1815	2.56807	0.559992	4.5859	4.52e-06	0.000754492	KBTBD11
Muscle	ENSG00000125166	9241.56	0.512356	0.111771	4.58397	4.56e-06	0.000754492	GOT2
Muscle	ENSG00000248527	4386.83	0.397409	0.0867403	4.5816	4.61e-06	0.00075499	MTATP6P1
Muscle	ENSG00000189043	16620.2	0.347944	0.0759854	4.57909	4.67e-06	0.000756057	NDUFA4
Muscle	ENSG00000131378	524.939	0.413555	0.0903576	4.57687	4.72e-06	0.000756154	RFTN1
Muscle	ENSG00000198804	845392	0.475505	0.103943	4.57466	4.77e-06	0.000756306	MT-CO1
Muscle	ENSG00000230685	21.6817	5.25701	1.15668	4.5449	5.5e-06	0.000862545	CLIC1
Muscle	ENSG00000181061	2370.44	0.357132	0.0789406	4.52405	6.07e-06	0.000942472	HIGD1A
Muscle	ENSG00000090487	584.762	0.254197	0.0562684	4.51758	6.26e-06	0.000962027	SPG21
Muscle	ENSG00000180817	1252.09	0.259142	0.0574148	4.5135	6.38e-06	0.000971011	PPA1
Muscle	ENSG00000173894	27.3667	0.89084	0.197617	4.50791	6.55e-06	0.00097757	CBX2
Muscle	ENSG00000112096	9341.35	0.285043	0.0632313	4.50794	6.55e-06	0.00097757	SOD2
Muscle	ENSG00000172115	8372.37	0.49059	0.109137	4.49519	6.95e-06	0.0010182	CYCS
Muscle	ENSG00000140990	6841.18	0.370208	0.0823568	4.49517	6.95e-06	0.0010182	NDUFB10
Muscle	ENSG00000156110	467.78	0.292769	0.0652249	4.48862	7.17e-06	0.00103042	ADK
Muscle	ENSG00000058673	1915.17	-0.297643	0.0662824	-4.49053	7.1e-06	0.00103042	ZC3H11A
Muscle	ENSG00000214872	4399.66	-0.452596	0.101068	-4.47811	7.53e-06	0.0010724	SMTNL1
Muscle	ENSG00000178057	1089.65	0.319415	0.0714425	4.47094	7.79e-06	0.00108887	NDUFAF3
Muscle	ENSG00000069998	664.644	0.236585	0.0528951	4.47273	7.72e-06	0.00108887	HDHD5
Muscle	ENSG00000108561	1664.7	0.251486	0.056294	4.46737	7.92e-06	0.00109721	C1QBP
Muscle	ENSG00000060762	2391.43	0.453514	0.101626	4.46258	8.1e-06	0.00110219	MPC1
Muscle	ENSG00000241837	7058.62	0.331796	0.0743375	4.46337	8.07e-06	0.00110219	ATP5PO
Muscle	ENSG00000180185	467.93	0.376307	0.0847989	4.43764	9.09e-06	0.00122231	FAHD1
Muscle	ENSG00000141385	2418.05	0.236368	0.0532769	4.43659	9.14e-06	0.00122231	AFG3L2
Muscle	ENSG00000173660	4450.24	0.42	0.0949664	4.42261	9.75e-06	0.00129289	UQCRH
Muscle	ENSG00000214706	1513.36	0.210184	0.0476997	4.40639	1.05e-05	0.00138167	IFRD2
Muscle	ENSG00000140740	9289.39	0.410729	0.0933287	4.40088	1.08e-05	0.00140519	UQCRC2
Muscle	ENSG00000233327	126.945	-0.539452	0.123209	-4.37836	1.2e-05	0.00154542	USP32P2
Muscle	ENSG00000139180	3045.52	0.372031	0.085122	4.37056	1.24e-05	0.00158837	NDUFA9
Muscle	ENSG00000158828	7643.22	0.258127	0.0591886	4.36109	1.29e-05	0.00164497	PINK1
Muscle	ENSG00000262814	1963.66	0.466519	0.107068	4.35721	1.32e-05	0.00164717	MRPL12
Muscle	ENSG00000147010	440.686	0.449494	0.103145	4.35787	1.31e-05	0.00164717	SH3KBP1
Muscle	ENSG00000100554	901.558	0.264053	0.0607662	4.3454	1.39e-05	0.00172433	ATP6V1D
Muscle	ENSG00000206394	18.6278	2.9668	0.685071	4.33065	1.49e-05	0.00173429	CLIC1
Muscle	ENSG00000224120	71.1674	0.434978	0.100454	4.33011	1.49e-05	0.00173429	C6orf136
Muscle	ENSG00000233641	71.1674	0.434978	0.100454	4.33011	1.49e-05	0.00173429	C6orf136
Muscle	ENSG00000237012	71.1674	0.434978	0.100454	4.33011	1.49e-05	0.00173429	C6orf136
Muscle	ENSG00000237100	71.1674	0.434978	0.100454	4.33011	1.49e-05	0.00173429	C6orf136
Muscle	ENSG00000166136	3006.9	0.397463	0.0918199	4.32873	1.5e-05	0.00173429	NDUFB8
Muscle	ENSG00000273841	436.245	0.363697	0.0839494	4.33233	1.48e-05	0.00173429	TAF9
Muscle	ENSG00000113048	1091.58	0.259346	0.0598054	4.3365	1.45e-05	0.00173429	MRPS27
Muscle	ENSG00000053371	792.733	0.210069	0.0484059	4.33975	1.43e-05	0.00173429	AKR7A2
Muscle	ENSG00000278817	2197.94	0.219899	0.0509637	4.31482	1.6e-05	0.00181976
Muscle	ENSG00000167371	51.8338	-0.671597	0.155621	-4.31559	1.59e-05	0.00181976	PRRT2
Muscle	ENSG00000223639	18.3672	2.94371	0.683114	4.30925	1.64e-05	0.00182565	CLIC1
Muscle	ENSG00000226248	18.3672	2.94371	0.683114	4.30925	1.64e-05	0.00182565	CLIC1
Muscle	ENSG00000226417	18.3672	2.94371	0.683114	4.30925	1.64e-05	0.00182565	CLIC1
Muscle	ENSG00000198763	146673	0.38048	0.0884296	4.30263	1.69e-05	0.00185992	MT-ND2
Muscle	ENSG00000101444	1055.45	0.255281	0.0593627	4.30037	1.71e-05	0.00185992	AHCY
Muscle	ENSG00000147535	102.669	-0.48902	0.113675	-4.30193	1.69e-05	0.00185992	PLPP5
Muscle	ENSG00000226651	18.3034	2.93063	0.682541	4.2937	1.76e-05	0.00190088	CLIC1
Muscle	ENSG00000136463	788.445	0.31601	0.0736206	4.29242	1.77e-05	0.00190088	TACO1
Muscle	ENSG00000166228	700.617	0.306542	0.0714585	4.28979	1.79e-05	0.00191014	PCBD1
Muscle	ENSG00000067365	609.653	0.322392	0.0752254	4.28568	1.82e-05	0.00191918	METTL22
Muscle	ENSG00000135900	630.767	0.289207	0.0674797	4.28583	1.82e-05	0.00191918	MRPL44
Muscle	ENSG00000204308	1040.96	0.338423	0.0791	4.27843	1.88e-05	0.00196924	RNF5
Muscle	ENSG00000119723	724.354	0.320642	0.0750028	4.27506	1.91e-05	0.0019857	COQ6
Muscle	ENSG00000135469	2963.97	0.336441	0.0787613	4.27165	1.94e-05	0.00200279	COQ10A
Muscle	ENSG00000063854	1906	0.270662	0.0634068	4.26865	1.97e-05	0.00201638	HAGH
Muscle	ENSG00000149743	1169.54	0.396343	0.0928964	4.2665	1.99e-05	0.00202245	TRPT1
Muscle	ENSG00000014641	10619.8	0.509377	0.119641	4.25754	2.07e-05	0.00209136	MDH1
Muscle	ENSG00000106554	3776.02	0.364604	0.0858625	4.24637	2.17e-05	0.00217697	CHCHD3
Muscle	ENSG00000170144	1999.35	-0.181846	0.0428315	-4.24562	2.18e-05	0.00217697	HNRNPA3
Muscle	ENSG00000114270	202.376	-0.472205	0.111259	-4.24418	2.19e-05	0.00217697	COL7A1
Muscle	ENSG00000156958	187.758	0.436234	0.102857	4.24117	2.22e-05	0.00217822	GALK2
Muscle	ENSG00000143252	2119.53	0.352204	0.0830192	4.24244	2.21e-05	0.00217822	SDHC
Muscle	ENSG00000167136	1912.16	0.453499	0.107061	4.2359	2.28e-05	0.00218819	ENDOG
Muscle	ENSG00000111669	21398.6	0.285365	0.0673467	4.23725	2.26e-05	0.00218819	TPI1
Muscle	ENSG00000100418	411.16	0.251353	0.0593153	4.23757	2.26e-05	0.00218819	DESI1
Muscle	ENSG00000090263	1142.43	0.284972	0.067369	4.23001	2.34e-05	0.00221853	MRPS33
Muscle	ENSG00000113845	2077.51	0.28271	0.0668263	4.23052	2.33e-05	0.00221853	TIMMDC1
Muscle	ENSG00000105220	7186.87	0.281052	0.0665266	4.22465	2.39e-05	0.00225107	GPI
Muscle	ENSG00000189227	942.309	0.274662	0.0650246	4.22397	2.4e-05	0.00225107	C15orf61
Muscle	ENSG00000108848	2791	-0.357815	0.0848157	-4.21874	2.46e-05	0.00228999	LUC7L3
Muscle	ENSG00000285387	1486.61	0.39111	0.0927836	4.21529	2.49e-05	0.00231123	NDUFS3
Muscle	ENSG00000120053	6776	0.556468	0.132191	4.20958	2.56e-05	0.00235177	GOT1
Muscle	ENSG00000165637	5382.97	0.310719	0.0738285	4.20866	2.57e-05	0.00235177	VDAC2
Muscle	ENSG00000115286	5198.27	0.302867	0.0720761	4.20205	2.65e-05	0.00240722	NDUFS7
Muscle	ENSG00000131174	7909.16	0.323689	0.0770886	4.19893	2.68e-05	0.00242625	COX7B
Muscle	ENSG00000213619	1521.83	0.381395	0.0909981	4.19124	2.77e-05	0.00249524	NDUFS3
Muscle	ENSG00000140374	3920.12	0.324085	0.0774569	4.18407	2.86e-05	0.00255915	ETFA
Muscle	ENSG00000165264	1504.9	0.29236	0.0698947	4.18286	2.88e-05	0.00255915	NDUFB6
Muscle	ENSG00000110697	222.098	0.53661	0.128664	4.17063	3.04e-05	0.00263968	PITPNM1
Muscle	ENSG00000206487	71.3923	0.431431	0.103399	4.17248	3.01e-05	0.00263968	C6orf136
Muscle	ENSG00000184752	2363.13	0.300669	0.0721146	4.16933	3.06e-05	0.00263968	NDUFA12
Muscle	ENSG00000050393	479.132	0.295072	0.0707687	4.16952	3.05e-05	0.00263968	MCUR1
Muscle	ENSG00000168488	659.252	-0.252488	0.060548	-4.17005	3.05e-05	0.00263968	ATXN2L
Muscle	ENSG00000092020	424.546	0.225747	0.054286	4.15848	3.2e-05	0.00275266	PPP2R3C
Muscle	ENSG00000147684	8866.19	0.304942	0.0735006	4.14884	3.34e-05	0.00285519	NDUFB9
Muscle	ENSG00000188677	2962.19	0.265065	0.0639575	4.14439	3.41e-05	0.00289521	PARVB
Muscle	ENSG00000168542	6389.19	0.83472	0.201732	4.13777	3.51e-05	0.00296363	COL3A1
Muscle	ENSG00000256500	78.8101	3.62409	0.876584	4.13434	3.56e-05	0.00299181
Muscle	ENSG00000243989	435.771	0.381254	0.0923272	4.12938	3.64e-05	0.00302397	ACY1
Muscle	ENSG00000259494	725.948	0.311743	0.0754798	4.13016	3.63e-05	0.00302397	MRPL46
Muscle	ENSG00000130957	6600.69	0.341146	0.0827367	4.12327	3.74e-05	0.00308861	FBP2
Muscle	ENSG00000004779	3922.22	0.350068	0.085041	4.11646	3.85e-05	0.00316427	NDUFAB1
Muscle	ENSG00000089159	2688.03	-0.206614	0.0502138	-4.11468	3.88e-05	0.00317188	PXN
Muscle	ENSG00000139746	689.87	-0.228035	0.0554625	-4.11152	3.93e-05	0.00319854	RBM26
Muscle	ENSG00000164466	241.662	0.30896	0.0752166	4.10761	4e-05	0.00322818	SFXN1
Muscle	ENSG00000134375	1243.02	0.267068	0.0650663	4.10455	4.05e-05	0.00322818	TIMM17A
Muscle	ENSG00000117640	2488.72	0.218701	0.0532671	4.10574	4.03e-05	0.00322818	MTFR1L
Muscle	ENSG00000185040	13.4295	-1.58871	0.386915	-4.1061	4.02e-05	0.00322818	SPDYE16
Muscle	ENSG00000133315	4866.69	0.267043	0.0651286	4.10023	4.13e-05	0.00327209	MACROD1
Muscle	ENSG00000154723	5214.13	0.366224	0.0893959	4.09665	4.19e-05	0.00330605	ATP5PF
Muscle	ENSG00000120992	1215.29	0.395076	0.0966117	4.08932	4.33e-05	0.0033821	LYPLA1
Muscle	ENSG00000187446	1157.13	0.275338	0.067336	4.08902	4.33e-05	0.0033821	CHP1
Muscle	ENSG00000132326	460.648	-0.492769	0.120564	-4.08722	4.37e-05	0.00339119	PER2
Muscle	ENSG00000183426	655.593	-0.326037	0.0797935	-4.08601	4.39e-05	0.00339178	NPIPA1
Muscle	ENSG00000100445	994.812	0.181962	0.0445763	4.08204	4.46e-05	0.00343301	SDR39U1
Muscle	ENSG00000125648	1601.31	0.26337	0.0647547	4.06719	4.76e-05	0.003641	SLC25A23
Muscle	ENSG00000158321	223.267	-0.360628	0.0886994	-4.06573	4.79e-05	0.00364573	AUTS2
Muscle	ENSG00000105355	1244.82	0.218548	0.0537798	4.06376	4.83e-05	0.00365852	PLIN3
Muscle	ENSG00000175567	941.047	0.433353	0.106719	4.06069	4.89e-05	0.00367077	UCP2
Muscle	ENSG00000116221	1805.72	0.271042	0.0667446	4.06089	4.89e-05	0.00367077	MRPL37
Muscle	ENSG00000104852	3654.74	-0.335003	0.0825381	-4.05877	4.93e-05	0.00368308	SNRNP70
Muscle	ENSG00000182180	1532.65	0.250859	0.0618457	4.0562	4.99e-05	0.00370585	MRPS16
Muscle	ENSG00000147586	1007.92	0.302243	0.0747172	4.04517	5.23e-05	0.00386613	MRPS28
Muscle	ENSG00000198130	758.506	0.354299	0.0876346	4.04292	5.28e-05	0.00388478	HIBCH
Muscle	ENSG00000137806	727.679	0.269447	0.0667115	4.03899	5.37e-05	0.00392685	NDUFAF1
Muscle	ENSG00000141258	691.488	-0.299037	0.0740528	-4.03816	5.39e-05	0.00392685	SGSM2
Muscle	ENSG00000153902	425.033	-0.493198	0.122409	-4.02909	5.6e-05	0.00406209	LGI4
Muscle	ENSG00000100650	3883.03	-0.27301	0.0678231	-4.02532	5.69e-05	0.00410839	SRSF5
Muscle	ENSG00000154719	510.781	0.295509	0.0734935	4.02089	5.8e-05	0.00416696	MRPL39
Muscle	ENSG00000169885	486.51	-0.846412	0.211055	-4.01039	6.06e-05	0.00433643	CALML6
Muscle	ENSG00000159228	409.379	0.403933	0.100852	4.00521	6.2e-05	0.004412	CBR1
Muscle	ENSG00000100362	31.9004	-2.64195	0.661622	-3.99314	6.52e-05	0.00462141	PVALB
Muscle	ENSG00000125656	887.274	0.338647	0.0850032	3.98393	6.78e-05	0.00473883	CLPP
Muscle	ENSG00000164708	20204.1	0.322485	0.0809209	3.98519	6.74e-05	0.00473883	PGAM2
Muscle	ENSG00000135617	1305.69	0.322448	0.0809366	3.98396	6.78e-05	0.00473883	PRADC1
Muscle	ENSG00000027001	235.208	0.482882	0.121248	3.9826	6.82e-05	0.00474384	MIPEP
Muscle	ENSG00000160808	42008	0.461369	0.116068	3.975	7.04e-05	0.00487592	MYL3
Muscle	ENSG00000137106	1880.56	0.279525	0.0703483	3.97344	7.08e-05	0.00488581	GRHPR
Muscle	ENSG00000089220	6500.65	0.195549	0.0492791	3.9682	7.24e-05	0.00497232	PEBP1
Muscle	ENSG00000176182	263.967	0.30912	0.0779406	3.96611	7.31e-05	0.00499382	MYPOP
Muscle	ENSG00000123472	3755.73	0.354844	0.0897417	3.95405	7.68e-05	0.00522907	ATPAF1
Muscle	ENSG00000182154	2981.7	0.486695	0.123382	3.94462	7.99e-05	0.00541539	MRPL41
Muscle	ENSG00000023697	326.264	0.349321	0.0886178	3.94189	8.08e-05	0.00545335	DERA
Muscle	ENSG00000173153	3663.62	0.310333	0.0787547	3.9405	8.13e-05	0.00546093	ESRRA
Muscle	ENSG00000078668	9027.56	0.292489	0.0742791	3.93771	8.23e-05	0.00550097	VDAC3
Muscle	ENSG00000109390	2875.31	0.242409	0.061611	3.9345	8.34e-05	0.00555081	NDUFC1
Muscle	ENSG00000138193	166.705	-0.499408	0.127023	-3.93163	8.44e-05	0.00559321	PLCE1
Muscle	ENSG00000174943	83.0413	-0.513539	0.131287	-3.91157	9.17e-05	0.00605291	KCTD13
Muscle	ENSG00000205669	52.8108	0.735722	0.188217	3.90891	9.27e-05	0.00606774	ACOT6
Muscle	ENSG00000095321	4297.03	0.33649	0.0860696	3.90951	9.25e-05	0.00606774	CRAT
Muscle	ENSG00000115073	1497.19	0.154175	0.0394779	3.90536	9.41e-05	0.00613147	ACTR1B
Muscle	ENSG00000111716	2738.97	0.574754	0.147371	3.90005	9.62e-05	0.00624121	LDHB
Muscle	ENSG00000088682	3534.77	0.344176	0.0883138	3.8972	9.73e-05	0.00624484	COQ9
Muscle	ENSG00000062582	2466.38	0.3168	0.0812724	3.89801	9.7e-05	0.00624484	MRPS24
Muscle	ENSG00000143158	2522.13	0.302459	0.0776161	3.89686	9.74e-05	0.00624484	MPC2
Muscle	ENSG00000135070	1919.15	0.269074	0.0690766	3.8953	9.81e-05	0.00625898	ISCA1
Muscle	ENSG00000132329	1380.49	0.256327	0.0658567	3.89219	9.93e-05	0.00631366	RAMP1
Muscle	ENSG00000118939	448.376	0.357604	0.0919685	3.88833	0.000100937	0.00638851	UCHL3
Muscle	ENSG00000110717	3602.21	0.373276	0.096188	3.88069	0.00010416	0.00656551	NDUFS8
Muscle	ENSG00000243970	82.1108	-0.507128	0.130834	-3.87613	0.00010613	0.00666237	PPIEL
Muscle	ENSG00000074317	29.796	1.20173	0.310587	3.86924	0.000109177	0.00679813	SNCB
Muscle	ENSG00000130312	1604.03	0.341936	0.0883589	3.86985	0.000108901	0.00679813	MRPL34
Muscle	ENSG00000114023	1458.01	0.238848	0.0619707	3.8542	0.000116107	0.00720051	FAM162A
Muscle	ENSG00000248098	1526.06	0.30167	0.0784133	3.84718	0.000119486	0.00737581	BCKDHA
Muscle	ENSG00000112335	3323.74	0.219346	0.0570272	3.84635	0.000119893	0.00737581	SNX3
Muscle	ENSG00000125445	2029.64	0.334604	0.087061	3.84333	0.000121378	0.00743745	MRPS7
Muscle	ENSG00000032389	216.463	0.292938	0.0762494	3.84184	0.000122113	0.00745277	EIPR1
Muscle	ENSG00000132305	3221.46	0.318222	0.0829459	3.83651	0.000124797	0.00746842	IMMT
Muscle	ENSG00000100321	499.839	0.283194	0.0738062	3.83699	0.000124552	0.00746842	SYNGR1
Muscle	ENSG00000161981	1094.65	0.279692	0.0728779	3.83781	0.000124136	0.00746842	SNRNP25
Muscle	ENSG00000198039	286.959	-0.497957	0.129749	-3.83785	0.000124116	0.00746842	ZNF273
Muscle	ENSG00000166432	167.34	-0.553066	0.144096	-3.83818	0.00012395	0.00746842	ZMAT1
Muscle	ENSG00000159111	663.893	0.15864	0.0414058	3.83135	0.000127442	0.00759711	MRPL10
Muscle	ENSG00000125818	2090.22	0.233514	0.0609674	3.83013	0.000128073	0.00760527	PSMF1
Muscle	ENSG00000196440	123.995	-0.341234	0.0891923	-3.82583	0.000130333	0.00770969	ARMCX4
Muscle	ENSG00000079393	4868.98	0.212905	0.0556943	3.82274	0.000131976	0.007777	DUSP13
Muscle	ENSG00000134817	586.295	0.547555	0.1435	3.81573	0.000135782	0.00788048	APLNR
Muscle	ENSG00000147166	546.328	0.473605	0.124093	3.81653	0.000135341	0.00788048	ITGB1BP2
Muscle	ENSG00000134056	778.456	0.33199	0.0869555	3.81793	0.000134575	0.00788048	MRPS36
Muscle	ENSG00000061938	1762.58	-0.435547	0.114112	-3.81685	0.000135168	0.00788048	TNK2
Muscle	ENSG00000136270	1112.59	0.284754	0.0746768	3.81315	0.000137207	0.00793328	TBRG4
Muscle	ENSG00000188747	223.843	-0.638187	0.167517	-3.80969	0.00013914	0.00801489	NOXA1
Muscle	ENSG00000130508	573.189	0.510302	0.134199	3.80256	0.000143207	0.00821834	PXDN
Muscle	ENSG00000126602	2844.46	0.214308	0.0564112	3.79904	0.000145257	0.00830504	TRAP1
Muscle	ENSG00000137124	829.857	0.458534	0.120903	3.79257	0.000149095	0.0084929	ALDH1B1
Muscle	ENSG00000115457	190.231	0.609677	0.16082	3.79105	0.000150014	0.0085137	IGFBP2
Muscle	ENSG00000244005	453.959	0.325502	0.085986	3.78552	0.000153385	0.00860974	NFS1
Muscle	ENSG00000109919	643.875	0.277463	0.0732856	3.78605	0.000153058	0.00860974	MTCH2
Muscle	ENSG00000285121	643.875	0.277463	0.0732856	3.78605	0.000153058	0.00860974	MTCH2
Muscle	ENSG00000167799	514.689	0.514423	0.135971	3.78332	0.000154751	0.00862345	NUDT8
Muscle	ENSG00000113456	407.86	0.227784	0.0601994	3.78383	0.000154434	0.00862345	RAD1
Muscle	ENSG00000070785	1060.13	0.226442	0.0598725	3.78207	0.00015553	0.00863556	EIF2B3
Muscle	ENSG00000105568	3536.38	0.204254	0.0541126	3.77462	0.00016025	0.00886564	PPP2R1A
Muscle	ENSG00000130414	3122.17	0.242756	0.0643618	3.77174	0.000162112	0.00893648	NDUFA10
Muscle	ENSG00000132681	37.1529	-0.558665	0.148202	-3.76961	0.0001635	0.00898084	ATP1A4
Muscle	ENSG00000143575	2271.64	0.240527	0.0638366	3.76785	0.000164657	0.00901217	HAX1
Muscle	ENSG00000173511	1880.31	0.426861	0.113401	3.76418	0.000167099	0.00911341	VEGFB
Muscle	ENSG00000179044	52.4152	0.630971	0.168187	3.7516	0.000175706	0.00949316	EXOC3L1
Muscle	ENSG00000135940	12274.6	0.33332	0.088844	3.75175	0.000175604	0.00949316	COX5B
Muscle	ENSG00000113552	429.06	0.209382	0.0558156	3.75131	0.000175914	0.00949316	GNPDA1
Muscle	ENSG00000143549	87645.1	0.352287	0.0939742	3.74876	0.000177713	0.00952346	TPM3
Muscle	ENSG00000011485	841.687	0.238133	0.0635205	3.74891	0.000177604	0.00952346	PPP5C
Muscle	ENSG00000109063	352.866	-0.755501	0.201771	-3.74436	0.000180855	0.00965818	MYH3
Muscle	ENSG00000106049	1821.04	0.334028	0.0892405	3.74301	0.00018183	0.00967662	HIBADH
Muscle	ENSG00000176422	392.91	0.359945	0.0962395	3.7401	0.000183948	0.0097556	SPRYD4
Muscle	ENSG00000187498	2683.6	0.731072	0.195929	3.73131	0.000190489	0.0100586	COL4A1
Muscle	ENSG00000122873	1613.59	0.306171	0.0820874	3.72981	0.000191624	0.0100586	CISD1
Muscle	ENSG00000111328	918.825	0.265238	0.0711099	3.72997	0.000191504	0.0100586	CDK2AP1
Muscle	ENSG00000132423	426.193	0.376572	0.101026	3.72749	0.000193396	0.0100828	COQ3
Muscle	ENSG00000075429	14.3712	-0.869875	0.233337	-3.72798	0.000193024	0.0100828	CACNG5
Muscle	ENSG00000130159	1742.97	0.366439	0.0984247	3.72304	0.00019684	0.0102277	ECSIT
Muscle	ENSG00000286651	70.2617	-0.650473	0.175018	-3.7166	0.000201924	0.0104565	PRSS43P
Muscle	ENSG00000099797	2954.14	0.269014	0.0725422	3.70838	0.00020859	0.0107655	TECR
Muscle	ENSG00000156467	12714	0.300961	0.0811922	3.70677	0.00020992	0.0107979	UQCRB
Muscle	ENSG00000267060	922.796	0.336423	0.0908912	3.70138	0.000214428	0.010993	PTGES3L
Muscle	ENSG00000262334	105.238	0.524393	0.141897	3.69559	0.000219373	0.011202	RPH3AL
Muscle	ENSG00000124006	1842.04	-0.275834	0.0746523	-3.69491	0.000219961	0.011202	OBSL1
Muscle	ENSG00000147853	4906.2	0.351897	0.0953895	3.68906	0.000225088	0.0114253	AK3
Muscle	ENSG00000156709	985.51	0.283057	0.0767595	3.68758	0.000226394	0.0114524	AIFM1
Muscle	ENSG00000108773	945.244	-0.360474	0.0977749	-3.68678	0.000227112	0.0114524	KAT2A
Muscle	ENSG00000228486	68.0928	-0.474965	0.129037	-3.68084	0.000232471	0.0116843	C2orf92
Muscle	ENSG00000206549	67.5252	-0.800067	0.217642	-3.67606	0.000236859	0.0118661
Muscle	ENSG00000075702	1386.65	0.342243	0.0931333	3.67477	0.000238068	0.0118879	WDR62
Muscle	ENSG00000283100	2238.74	0.230884	0.06288	3.67182	0.000240826	0.0119481	SIRT2
Muscle	ENSG00000002549	996.784	0.194517	0.0529729	3.67202	0.000240642	0.0119481	LAP3
Muscle	ENSG00000148090	457.141	0.30215	0.0823674	3.66831	0.000244155	0.0120743	AUH
Muscle	ENSG00000068903	2237.92	0.230757	0.0629373	3.66645	0.000245938	0.0121235	SIRT2
Muscle	ENSG00000131143	9948.99	0.3869	0.105579	3.66454	0.000247779	0.0121752	COX4I1
Muscle	ENSG00000127540	7181.38	0.339495	0.092785	3.65894	0.000253256	0.0123984	UQCR11
Muscle	ENSG00000186866	261.555	-0.258235	0.0706053	-3.65745	0.00025474	0.0123984	POFUT2
Muscle	ENSG00000065361	79.6074	-0.685238	0.187347	-3.6576	0.000254593	0.0123984	ERBB3
Muscle	ENSG00000257529	159.578	-8.04713	2.20261	-3.65345	0.00025874	0.0125534	RPL36A-HNRNPH2
Muscle	ENSG00000125863	812.34	0.202639	0.0554798	3.65248	0.000259721	0.0125613	MKKS
Muscle	ENSG00000129204	864.986	-0.851208	0.233174	-3.65053	0.000261698	0.0126173	USP6
Muscle	ENSG00000130638	1228.33	0.217556	0.0597188	3.643	0.000269474	0.0129362	ATXN10
Muscle	ENSG00000113916	3801.16	-0.564563	0.154993	-3.64251	0.000269996	0.0129362	BCL6
Muscle	ENSG00000148459	100.555	0.44945	0.123534	3.63826	0.000274488	0.0131107	PDSS1
Muscle	ENSG00000187742	690.585	-0.177761	0.0488943	-3.63562	0.000277314	0.0132046	SECISBP2
Muscle	ENSG00000164062	1690.21	0.239444	0.066029	3.62635	0.000287451	0.013645	APEH
Muscle	ENSG00000122203	1267.7	0.21464	0.0592069	3.62526	0.000288671	0.0136608	KIAA1191
Muscle	ENSG00000060971	976.52	0.27095	0.0747965	3.62249	0.000291779	0.0137655	ACAA1
Muscle	ENSG00000167969	2443.19	0.272763	0.0753334	3.62074	0.000293757	0.0138165	ECI1
Muscle	ENSG00000113140	7575.46	0.503223	0.139156	3.61625	0.000298904	0.0140157	SPARC
Muscle	ENSG00000124160	275.194	-0.256117	0.0708696	-3.61392	0.000301604	0.0140993	NCOA5
Muscle	ENSG00000183309	91.5791	0.868159	0.240618	3.60804	0.000308521	0.0142738	ZNF623
Muscle	ENSG00000175826	1681.53	0.19872	0.0550837	3.60759	0.00030905	0.0142738	CTDNEP1
Muscle	ENSG00000288307	1681.53	0.19872	0.0550837	3.60759	0.00030905	0.0142738	CTDNEP1
Muscle	ENSG00000183889	813.524	-0.419708	0.116288	-3.60921	0.000307132	0.0142738
Muscle	ENSG00000067225	37983.8	0.358382	0.0993681	3.60661	0.000310222	0.0142851	PKM
Muscle	ENSG00000128928	1262.3	0.285482	0.079188	3.60511	0.000312015	0.0143248	IVD
Muscle	ENSG00000223705	542.757	-0.362022	0.100479	-3.60295	0.000314623	0.0143588	NSUN5P1
Muscle	ENSG00000186352	280.86	-0.405882	0.11265	-3.60303	0.000314533	0.0143588	ANKRD37
Muscle	ENSG00000175564	4076.98	0.499468	0.138659	3.60213	0.000315617	0.0143597	UCP3
Muscle	ENSG00000065518	5012.18	0.280776	0.0779631	3.6014	0.00031651	0.0143597	NDUFB4
Muscle	ENSG00000134871	2528.37	0.596023	0.165549	3.60029	0.000317862	0.0143786	COL4A2
Muscle	ENSG00000021300	136.832	0.422418	0.117686	3.58938	0.000331471	0.0146917	PLEKHB1
Muscle	ENSG00000205309	212.363	0.361181	0.100624	3.58942	0.00033141	0.0146917	NT5M
Muscle	ENSG00000100577	507.277	0.231682	0.0645155	3.59111	0.000329278	0.0146917	GSTZ1
Muscle	ENSG00000089063	1327.26	0.221717	0.0617029	3.59331	0.000326506	0.0146917	TMEM230
Muscle	ENSG00000155463	2967.96	0.191435	0.0532834	3.59278	0.00032717	0.0146917	OXA1L
Muscle	ENSG00000167524	90.1605	-0.383118	0.106663	-3.59186	0.00032832	0.0146917	RSKR
Muscle	ENSG00000105327	82.1123	-0.480897	0.13394	-3.59039	0.00033018	0.0146917	BBC3
Muscle	ENSG00000163754	4609.75	0.215988	0.0602311	3.58598	0.000335815	0.0148415	GYG1
Muscle	ENSG00000103642	662.897	0.302913	0.0846597	3.57801	0.000346218	0.0152574	LACTB
Muscle	ENSG00000003756	1871.52	-0.195963	0.0548583	-3.57216	0.000354047	0.0155579	RBM5
Muscle	ENSG00000272670	30.0533	-8.13933	2.28045	-3.56917	0.000358111	0.0156916	DOC2B
Muscle	ENSG00000154237	360.683	-0.341671	0.0957906	-3.56686	0.000361287	0.0157858	LRRK1
Muscle	ENSG00000137288	1013.05	0.331972	0.0931098	3.56539	0.000363321	0.0158297	UQCC2
Muscle	ENSG00000146066	2248.19	0.182502	0.0513305	3.55542	0.000377371	0.0163492	HIGD2A
Muscle	ENSG00000242265	115.797	-0.600558	0.168899	-3.55573	0.000376934	0.0163492	PEG10
Muscle	ENSG00000168530	164134	0.332265	0.0935897	3.55023	0.000384896	0.0164592	MYL1
Muscle	ENSG00000101247	604.097	0.280018	0.0788725	3.55027	0.000384841	0.0164592	NDUFAF5
Muscle	ENSG00000138629	431.191	0.253952	0.0715361	3.54998	0.000385262	0.0164592	UBL7
Muscle	ENSG00000288408	431.191	0.253952	0.0715361	3.54998	0.000385262	0.0164592	UBL7
Muscle	ENSG00000182108	1463.75	0.240805	0.0678264	3.55032	0.000384768	0.0164592	DEXI
Muscle	ENSG00000091136	996.858	0.45286	0.127778	3.54412	0.000393927	0.0167151	LAMB1
Muscle	ENSG00000105364	834.904	0.341202	0.0962805	3.54384	0.000394348	0.0167151	MRPL4
Muscle	ENSG00000137337	241.036	-0.458885	0.129492	-3.54373	0.000394511	0.0167151	MDC1
Muscle	ENSG00000094631	612.061	-0.213545	0.0603335	-3.5394	0.000401031	0.0169447	HDAC6
Muscle	ENSG00000182963	98.6906	0.421691	0.119255	3.53604	0.000406176	0.0170683	GJC1
Muscle	ENSG00000166411	1279.27	0.347286	0.0982075	3.53625	0.000405855	0.0170683	IDH3A
Muscle	ENSG00000090863	1589.98	-0.255217	0.0722936	-3.53028	0.000415122	0.0173806	GLG1
Muscle	ENSG00000167978	8360.36	-0.40574	0.114947	-3.5298	0.000415869	0.0173806	SRRM2
Muscle	ENSG00000167863	4982.88	0.293759	0.0833237	3.52552	0.00042265	0.0176162	ATP5PD
Muscle	ENSG00000175455	309.943	-0.386633	0.109772	-3.52215	0.000428062	0.0177935	CCDC14
Muscle	ENSG00000135972	1011.67	0.240621	0.0683695	3.51942	0.000432499	0.0179295	MRPS9
Muscle	ENSG00000118298	287.713	0.950756	0.270309	3.51729	0.000435979	0.018019	CA14
Muscle	ENSG00000102743	126.744	0.40584	0.115405	3.51667	0.000437002	0.018019	SLC25A15
Muscle	ENSG00000198721	2361.4	0.286422	0.0814688	3.51572	0.000438557	0.0180348	ECI2
Muscle	ENSG00000065978	22618.9	0.243645	0.069319	3.51484	0.000440017	0.0180465	YBX1
Muscle	ENSG00000087460	19487.3	0.137656	0.0392193	3.50992	0.000448248	0.0183352	GNAS
Muscle	ENSG00000115694	5143.04	0.212914	0.0607524	3.50463	0.000457246	0.018607	STK25
Muscle	ENSG00000173442	5166.43	-0.307898	0.0878556	-3.50459	0.000457312	0.018607	EHBP1L1
Muscle	ENSG00000204711	27.8958	0.984774	0.281199	3.50205	0.000461699	0.018736	CFAP95
Muscle	ENSG00000164172	1143.74	0.245757	0.0702466	3.49849	0.000467905	0.0189378	MOCS2
Muscle	ENSG00000111077	1450.27	-0.254153	0.072744	-3.49379	0.000476207	0.0192233	TNS2
Muscle	ENSG00000107438	2776.31	0.318791	0.0913378	3.49025	0.000482574	0.0193384	PDLIM1
Muscle	ENSG00000288722	441.832	0.306364	0.0877771	3.49025	0.000482565	0.0193384	F8A1
Muscle	ENSG00000072778	17804.7	0.298634	0.0855658	3.4901	0.000482831	0.0193384	ACADVL
Muscle	ENSG00000120051	37.5293	-0.669658	0.192178	-3.48458	0.000492912	0.0196909	CFAP58
Muscle	ENSG00000140105	1218.78	0.210231	0.0604182	3.47959	0.000502173	0.0199572	WARS1
Muscle	ENSG00000154734	589.005	-0.412827	0.118627	-3.48003	0.000501358	0.0199572	ADAMTS1
Muscle	ENSG00000186827	42.096	0.986962	0.283963	3.47567	0.000509583	0.0200631	TNFRSF4
Muscle	ENSG00000138029	11417.2	0.404422	0.116473	3.47224	0.000516132	0.0200631	HADHB
Muscle	ENSG00000164405	7747.27	0.326283	0.0939593	3.4726	0.000515446	0.0200631	UQCRQ
Muscle	ENSG00000237412	272.14	0.250143	0.0720598	3.47133	0.000517883	0.0200631	PRSS56
Muscle	ENSG00000144118	444.579	0.24799	0.071431	3.47174	0.000517089	0.0200631	RALB
Muscle	ENSG00000111843	834.289	0.233536	0.0672582	3.47223	0.000516148	0.0200631	TMEM14C
Muscle	ENSG00000284936	834.289	0.233536	0.0672582	3.47223	0.000516148	0.0200631	TMEM14C
Muscle	ENSG00000170322	329.486	-0.248231	0.0714042	-3.47642	0.000508164	0.0200631	NFRKB
Muscle	ENSG00000099889	374.87	-0.323289	0.0930639	-3.47384	0.000513061	0.0200631	ARVCF
Muscle	ENSG00000131711	546.476	-0.410508	0.118176	-3.47371	0.00051331	0.0200631	MAP1B
Muscle	ENSG00000004961	779.056	0.317504	0.0915469	3.46821	0.000523928	0.0200895	HCCS
Muscle	ENSG00000164258	2286.76	0.277634	0.0800632	3.46769	0.00052496	0.0200895	NDUFS4
Muscle	ENSG00000116455	691.118	0.236643	0.0682382	3.4679	0.000524552	0.0200895	WDR77
Muscle	ENSG00000151468	401.38	-0.883711	0.254847	-3.46762	0.000525095	0.0200895	CCDC3
Muscle	ENSG00000277753	15.5717	-1.21617	0.350662	-3.46822	0.000523918	0.0200895	MUC20
Muscle	ENSG00000161558	1518.86	0.382148	0.110285	3.46511	0.000530024	0.0202277	TMEM143
Muscle	ENSG00000196843	315.156	-0.339638	0.0980488	-3.46397	0.00053227	0.0202632	ARID5A
Muscle	ENSG00000198886	266596	0.359582	0.103857	3.46227	0.000535646	0.0202854	MT-ND4
Muscle	ENSG00000164967	826.6	0.318201	0.0919087	3.46214	0.000535904	0.0202854	RPP25L
Muscle	ENSG00000001497	347.438	-0.267503	0.0772754	-3.46168	0.000536811	0.0202854	LAS1L
Muscle	ENSG00000103121	568.521	0.325575	0.0940955	3.46005	0.000540078	0.020309	CMC2
Muscle	ENSG00000030110	337.024	0.288481	0.0833657	3.46042	0.000539325	0.020309	BAK1
Muscle	ENSG00000273642	300.326	0.372797	0.10805	3.45024	0.000560079	0.0205708	NDUFA3
Muscle	ENSG00000274359	300.326	0.372797	0.10805	3.45024	0.000560079	0.0205708	NDUFA3
Muscle	ENSG00000275605	300.326	0.372797	0.10805	3.45024	0.000560079	0.0205708	NDUFA3
Muscle	ENSG00000275724	300.326	0.372797	0.10805	3.45024	0.000560079	0.0205708	NDUFA3
Muscle	ENSG00000276220	300.326	0.372797	0.10805	3.45024	0.000560079	0.0205708	NDUFA3
Muscle	ENSG00000276766	300.326	0.372797	0.10805	3.45024	0.000560079	0.0205708	NDUFA3
Muscle	ENSG00000277722	300.326	0.372797	0.10805	3.45024	0.000560079	0.0205708	NDUFA3
Muscle	ENSG00000278365	300.326	0.372797	0.10805	3.45024	0.000560079	0.0205708	NDUFA3
Muscle	ENSG00000100628	7510.79	0.317972	0.0921807	3.44944	0.000561751	0.0205708	ASB2
Muscle	ENSG00000111906	1234.71	0.224935	0.0651994	3.44996	0.000560676	0.0205708	HDDC2
Muscle	ENSG00000120727	2260.08	0.18628	0.0539604	3.45215	0.000556129	0.0205708	PAIP2
Muscle	ENSG00000090266	4582.21	0.303588	0.0880479	3.44799	0.000564783	0.0206327	NDUFB2
Muscle	ENSG00000159640	476.288	0.260787	0.0756592	3.44686	0.000567141	0.0206697	ACE
Muscle	ENSG00000102144	9277.68	0.27188	0.0789582	3.44334	0.00057458	0.0208914	PGK1
Muscle	ENSG00000184076	3917.77	0.303613	0.0883156	3.43782	0.000586419	0.0212463	UQCR10
Muscle	ENSG00000125741	472.863	0.209693	0.0610016	3.4375	0.000587105	0.0212463	OPA3
Muscle	ENSG00000184227	390.236	0.294315	0.0857706	3.43142	0.000600423	0.0216772	ACOT1
Muscle	ENSG00000101825	324.194	0.913093	0.266227	3.42975	0.000604132	0.0217307	MXRA5
Muscle	ENSG00000102878	812.425	-0.357586	0.104268	-3.42948	0.00060473	0.0217307	HSF4
Muscle	ENSG00000127184	13402.3	0.290725	0.0848154	3.42773	0.00060864	0.021778	COX7C
Muscle	ENSG00000138379	364.45	-0.660316	0.192645	-3.42763	0.000608879	0.021778	MSTN
Muscle	ENSG00000100014	463.203	-0.182066	0.0531397	-3.42618	0.00061213	0.0218435	SPECC1L
Muscle	ENSG00000162241	210.229	-0.375889	0.109738	-3.42533	0.000614044	0.0218611	SLC25A45
Muscle	ENSG00000124299	572.054	0.249587	0.0729333	3.42213	0.00062133	0.0220186	PEPD
Muscle	ENSG00000115368	276.141	-0.25016	0.0730883	-3.4227	0.000620014	0.0220186	WDR75
Muscle	ENSG00000108106	152.707	0.489595	0.143149	3.42017	0.000625822	0.0221268	UBE2S
Muscle	ENSG00000156928	897.444	0.234161	0.0684813	3.41934	0.000627734	0.0221435	MALSU1
Muscle	ENSG00000173436	1438.48	0.361309	0.105898	3.41185	0.00064524	0.0226673	MICOS10
Muscle	ENSG00000156990	640.427	0.261013	0.0765047	3.41172	0.000645532	0.0226673	RPUSD3
Muscle	ENSG00000117592	6305.56	0.206549	0.0605829	3.40936	0.000651166	0.0228131	PRDX6
Muscle	ENSG00000141252	371.893	-0.199417	0.0585022	-3.40871	0.000652714	0.0228153	VPS53
Muscle	ENSG00000124222	791.821	-0.297721	0.0874208	-3.40561	0.000660164	0.0230234	STX16
Muscle	ENSG00000103852	326.319	-0.421214	0.123817	-3.4019	0.00066918	0.023285	TTC23
Muscle	ENSG00000153291	226.901	-0.292918	0.0861338	-3.40074	0.000672048	0.023332	SLC25A27
Muscle	ENSG00000186812	306.215	-0.302992	0.0891682	-3.39798	0.000678858	0.0235154	ZNF397
Muscle	ENSG00000112651	869.966	0.25812	0.0761804	3.38827	0.000703338	0.0242541	MRPL2
Muscle	ENSG00000100941	888.704	-0.268404	0.0792119	-3.38843	0.000702936	0.0242541	PNN
Muscle	ENSG00000196312	239.718	-0.264215	0.0780111	-3.38689	0.000706908	0.0243227	MFSD14C
Muscle	ENSG00000221978	1684.78	-0.183166	0.0541298	-3.38383	0.000714826	0.0245402	CCNL2
Muscle	ENSG00000188026	1094.06	0.200366	0.0592642	3.3809	0.000722485	0.0247479	RILPL1
Muscle	ENSG00000178127	4244.98	0.256575	0.0760234	3.37495	0.000738303	0.0252336	NDUFV2
Muscle	ENSG00000176871	1538.06	0.188267	0.0558564	3.37055	0.000750181	0.0255827	WSB2
Muscle	ENSG00000139679	205.147	0.387229	0.114933	3.36916	0.000753968	0.0256549	LPAR6
Muscle	ENSG00000139410	28.7222	0.717487	0.213079	3.36723	0.00075926	0.025778	SDSL
Muscle	ENSG00000136159	193.704	0.269507	0.0801033	3.3645	0.000766831	0.0259777	NUDT15
Muscle	ENSG00000108788	1027.35	0.214686	0.0638716	3.36122	0.000776003	0.0262306	MLX
Muscle	ENSG00000164919	7244.26	0.315231	0.0938874	3.35754	0.000786387	0.0264653	COX6C
Muscle	ENSG00000174021	1768	0.306553	0.0912948	3.35783	0.000785556	0.0264653	GNG5
Muscle	ENSG00000130988	185.716	0.300073	0.0894097	3.35616	0.000790327	0.0265398	RGN
Muscle	ENSG00000165672	5100.34	0.271994	0.081064	3.3553	0.000792788	0.0265644	PRDX3
Muscle	ENSG00000105649	88.8599	0.424652	0.12661	3.35402	0.000796454	0.0265715	RAB3A
Muscle	ENSG00000119689	2620.72	0.258537	0.0770716	3.3545	0.000795082	0.0265715	DLST
Muscle	ENSG00000178307	1201.33	0.210248	0.0627369	3.35126	0.000804439	0.0267798	TMEM11
Muscle	ENSG00000137364	324.662	0.307503	0.0917902	3.35007	0.000807912	0.0268373	TPMT
Muscle	ENSG00000130635	1114.91	0.471106	0.140804	3.34583	0.000820367	0.0271923	COL5A1
Muscle	ENSG00000136003	3716.31	0.201543	0.0602885	3.34297	0.00082886	0.0274148	ISCU
Muscle	ENSG00000006695	803.674	0.364192	0.108986	3.34164	0.000832863	0.0274292	COX10
Muscle	ENSG00000143653	1035.98	0.205343	0.0614397	3.34219	0.000831191	0.0274292	SCCPDH
Muscle	ENSG00000233164	53.1753	0.417876	0.125119	3.33984	0.000838268	0.0275482	C6orf136
Muscle	ENSG00000131051	2959.85	-0.159617	0.047819	-3.33793	0.00084405	0.0276791	RBM39
Muscle	ENSG00000198026	309.113	-0.255847	0.0766779	-3.33664	0.000847981	0.0277488	ZNF335
Muscle	ENSG00000176894	391.498	0.397482	0.11915	3.33598	0.000849998	0.0277558	PXMP2
Muscle	ENSG00000240024	283.125	0.391308	0.117447	3.33179	0.0008629	0.0281174	LINC00888
Muscle	ENSG00000148481	293.412	0.333358	0.100099	3.3303	0.000867529	0.0281588	MINDY3
Muscle	ENSG00000107262	2357.01	0.300712	0.0902984	3.3302	0.000867834	0.0281588	BAG1
Muscle	ENSG00000181610	587.102	0.21505	0.0646778	3.32494	0.000884382	0.0285354	MRPS23
Muscle	ENSG00000055483	388.545	-0.191513	0.0575997	-3.3249	0.000884518	0.0285354	USP36
Muscle	ENSG00000274665	30.7956	-2.94564	0.885975	-3.32474	0.000885007	0.0285354	PVALB
Muscle	ENSG00000168958	1058.49	0.164653	0.049564	3.32202	0.000893669	0.0287545	MFF
Muscle	ENSG00000214194	1548.24	0.24058	0.0724541	3.32044	0.000898743	0.0287788	SMIM30
Muscle	ENSG00000197044	186.945	-0.406786	0.122524	-3.32004	0.000900039	0.0287788	ZNF441
Muscle	ENSG00000133020	355.732	-1.57318	0.473836	-3.32011	0.000899834	0.0287788	MYH8
Muscle	ENSG00000169564	7762.1	0.197394	0.0594792	3.31871	0.000904334	0.0287964	PCBP1
Muscle	ENSG00000171246	19.0561	-1.17182	0.353091	-3.31873	0.000904262	0.0287964	NPTX1
Muscle	ENSG00000226085	582.276	0.37095	0.111899	3.31505	0.000916271	0.0290565	UQCRFS1P1
Muscle	ENSG00000162735	1634.27	0.209698	0.0632564	3.31505	0.00091628	0.0290565	PEX19
Muscle	ENSG00000103876	453.997	0.347685	0.104969	3.31227	0.000925431	0.0292863	FAH
Muscle	ENSG00000136950	672.497	0.241331	0.0729883	3.30644	0.000944908	0.0298412	ARPC5L
Muscle	ENSG00000164089	28.4005	1.12474	0.340358	3.30459	0.000951142	0.0299456	ETNPPL
Muscle	ENSG00000112137	46.6615	-0.585139	0.177084	-3.30431	0.000952107	0.0299456	PHACTR1
Muscle	ENSG00000183785	2372.81	0.418618	0.126808	3.30119	0.000962764	0.0300962	TUBA8
Muscle	ENSG00000118985	235.853	-0.370435	0.112196	-3.30167	0.0009611	0.0300962	ELL2
Muscle	ENSG00000172318	119.968	-0.464351	0.140649	-3.30148	0.00096176	0.0300962	B3GALT1
Muscle	ENSG00000131269	544.445	0.215033	0.0651702	3.29957	0.000968348	0.0302093	ABCB7
Muscle	ENSG00000188385	64.5996	-0.743188	0.22536	-3.29778	0.000974528	0.0303406	JAKMIP3
Muscle	ENSG00000288516	2148.42	0.334304	0.101622	3.28967	0.00100305	0.0311656	PRKACA
Muscle	ENSG00000105341	799.199	0.266217	0.0809831	3.28731	0.00101148	0.0312382	DMAC2
Muscle	ENSG00000129055	681.463	0.193329	0.0587933	3.28829	0.00100798	0.0312382	ANAPC13
Muscle	ENSG00000163431	1667.28	-0.56908	0.173097	-3.28764	0.00101031	0.0312382	LMOD1
Muscle	ENSG00000167283	3423.92	0.302463	0.092029	3.28661	0.00101402	0.0312537	ATP5MG
Muscle	ENSG00000285321	3352.77	0.230937	0.0703067	3.28471	0.00102089	0.0314026	FITM1
Muscle	ENSG00000283018	91.7128	0.535343	0.163027	3.28377	0.00102428	0.0314439	MRPS12
Muscle	ENSG00000232653	83.4049	-0.595981	0.181566	-3.28245	0.00102909	0.0315286	GOLGA8N
Muscle	ENSG00000110074	510.499	0.235583	0.0718549	3.2786	0.00104324	0.0318985	FOXRED1
Muscle	ENSG00000072062	2187.94	0.274801	0.0838597	3.27692	0.00104947	0.0320253	PRKACA
Muscle	ENSG00000116171	2371.54	0.19065	0.0581965	3.27597	0.001053	0.0320265	SCP2
Muscle	ENSG00000277868	31.2023	-0.774998	0.236584	-3.27579	0.00105367	0.0320265	CCDC125
Muscle	ENSG00000105953	7276.75	0.299154	0.0913401	3.27517	0.00105599	0.0320338	OGDH
Muscle	ENSG00000186377	104.64	-0.543998	0.166153	-3.27408	0.00106006	0.0320939	CYP4X1
Muscle	ENSG00000062485	8731.68	0.375945	0.114894	3.27211	0.00106748	0.0322551	CS
Muscle	ENSG00000166902	949.595	0.286982	0.0877313	3.27115	0.00107112	0.0323015	MRPL16
Muscle	ENSG00000101040	346.007	-0.367904	0.112634	-3.26636	0.00108939	0.0327884	ZMYND8
Muscle	ENSG00000137038	1444.26	0.211149	0.0647287	3.26206	0.00110605	0.0332247	DMAC1
Muscle	ENSG00000188343	165.603	0.38225	0.117464	3.25418	0.00113719	0.0340934	CIBAR1
Muscle	ENSG00000154079	261.133	0.261103	0.0803053	3.25138	0.00114846	0.0343645	SDHAF4
Muscle	ENSG00000101210	47653.1	0.238974	0.0735396	3.24959	0.00115572	0.0343809	EEF1A2
Muscle	ENSG00000167074	1265.64	-0.290275	0.0893185	-3.24988	0.00115453	0.0343809	TEF
Muscle	ENSG00000144218	96.5015	-0.389368	0.119784	-3.25058	0.00115171	0.0343809	AFF3
Muscle	ENSG00000213585	11723.3	0.262061	0.0807512	3.24529	0.0011733	0.0348367	VDAC1
Muscle	ENSG00000165516	1735.29	0.155708	0.0479898	3.24462	0.00117608	0.0348518	KLHDC2
Muscle	ENSG00000128739	2685.61	0.210081	0.0647622	3.24389	0.00117909	0.0348738	SNRPN
Muscle	ENSG00000165487	1010.23	0.188208	0.0580523	3.24204	0.00118677	0.0350338	MICU2
Muscle	ENSG00000178425	483.589	0.18491	0.0570811	3.23943	0.00119771	0.0352887	NT5DC1
Muscle	ENSG00000115233	968.562	0.169649	0.0523871	3.23837	0.00120216	0.0353522	PSMD14
Muscle	ENSG00000167220	389.146	0.196171	0.0606321	3.23543	0.00121458	0.0356492	HDHD2
Muscle	ENSG00000141905	4348.15	-0.23728	0.0733934	-3.23299	0.00122503	0.0358876	NFIC
Muscle	ENSG00000188086	29.4007	-0.934629	0.289332	-3.2303	0.00123659	0.0361573	PRSS45P
Muscle	ENSG00000108352	95.5864	-0.566057	0.175352	-3.22812	0.00124605	0.0363649	RAPGEFL1
Muscle	ENSG00000075336	1064.24	0.276644	0.0857263	3.22706	0.0012507	0.0364313	TIMM21
Muscle	ENSG00000156885	24103	0.236735	0.07343	3.22395	0.00126435	0.0367595	COX6A2
Muscle	ENSG00000079337	436.517	-0.313416	0.0972916	-3.22141	0.00127563	0.0370173	RAPGEF3
Muscle	ENSG00000226314	58.7105	-0.488182	0.151636	-3.21942	0.0012845	0.0372045	ZKSCAN8P1
Muscle	ENSG00000185513	140.854	-0.383956	0.119332	-3.21756	0.00129288	0.0373769	L3MBTL1
Muscle	ENSG00000142082	582.043	0.266452	0.0828445	3.2163	0.00129857	0.0374709	SIRT3
Muscle	ENSG00000070540	1389.14	0.24005	0.0747341	3.21206	0.00131788	0.0379568	WIPI1
Muscle	ENSG00000136378	69.6422	0.578818	0.180313	3.21006	0.00132706	0.0380971	ADAMTS7
Muscle	ENSG00000053438	99.5718	-0.576845	0.179707	-3.20992	0.0013277	0.0380971	NNAT
Muscle	ENSG00000255823	5242.38	0.278251	0.08671	3.20898	0.00133206	0.0381191	MTRNR2L8
Muscle	ENSG00000123545	709.469	0.219619	0.0684452	3.20869	0.00133342	0.0381191	NDUFAF4
Muscle	ENSG00000182712	367.841	0.284565	0.0887332	3.20697	0.00134139	0.0382756	CMC4
Muscle	ENSG00000134590	1787.17	0.234212	0.0730611	3.2057	0.00134733	0.0383029	RTL8C
Muscle	ENSG00000004534	860.55	-0.24395	0.076087	-3.20619	0.00134504	0.0383029	RBM6
Muscle	ENSG00000138398	785.694	-0.269016	0.0840039	-3.20242	0.00136278	0.0386707	PPIG
Muscle	ENSG00000160688	417.486	0.187639	0.0586147	3.20123	0.0013684	0.0387588	FLAD1
Muscle	ENSG00000171103	214.375	0.345139	0.107913	3.19832	0.00138232	0.0390215	TRMT61B
Muscle	ENSG00000270885	473.743	0.298106	0.0932164	3.198	0.00138386	0.0390215	RASL10B
Muscle	ENSG00000256269	478.163	0.28974	0.090609	3.1977	0.00138529	0.0390215	HMBS
Muscle	ENSG00000215375	239.473	-0.500156	0.156444	-3.19703	0.00138849	0.0390401	MYL5
Muscle	ENSG00000181991	703.993	0.251592	0.0787143	3.19627	0.00139219	0.0390727	MRPS11
Muscle	ENSG00000215252	406.299	-0.557604	0.174591	-3.19378	0.00140424	0.0393392	GOLGA8B
Muscle	ENSG00000168256	681.478	0.192974	0.0604561	3.19198	0.00141302	0.0395132	NKIRAS2
Muscle	ENSG00000176946	1119.82	0.248528	0.0778738	3.19141	0.00141578	0.0395185	THAP4
Muscle	ENSG00000175701	4107.12	0.280725	0.0880185	3.18938	0.00142578	0.0397255	MTLN
Muscle	ENSG00000133816	233.72	-0.475032	0.149023	-3.18765	0.00143435	0.0398919	MICAL2
Muscle	ENSG00000146072	118.054	0.398353	0.125054	3.18544	0.00144534	0.040125	TNFRSF21
Muscle	ENSG00000136143	4034.26	0.367168	0.115409	3.18145	0.00146541	0.040609	SUCLA2
Muscle	ENSG00000172172	581.869	0.282466	0.0888179	3.18028	0.00147134	0.0407	MRPL13
Muscle	ENSG00000157833	72.3484	0.437255	0.137528	3.17939	0.00147587	0.0407522	GAREM2
Muscle	ENSG00000111652	1278.34	0.183684	0.057816	3.17705	0.0014878	0.0410078	COPS7A
Muscle	ENSG00000130822	28.7032	0.668522	0.210654	3.17355	0.00150588	0.0413183	PNCK
Muscle	ENSG00000100442	5471.68	0.216586	0.0682635	3.17279	0.00150981	0.0413183	FKBP3
Muscle	ENSG00000131002	342.62	-0.358128	0.112847	-3.17356	0.0015058	0.0413183	TXLNGY
Muscle	ENSG00000181322	34.0245	-0.728708	0.229658	-3.17301	0.00150867	0.0413183	NME9
Muscle	ENSG00000171202	681.643	0.33777	0.106571	3.16942	0.00152741	0.0417258	TMEM126A
Muscle	ENSG00000278535	92.3199	0.896806	0.283163	3.1671	0.00153965	0.0418371	DHRS11
Muscle	ENSG00000129925	461.516	0.240659	0.075963	3.16811	0.00153435	0.0418371	PGAP6
Muscle	ENSG00000125398	120.721	-0.574049	0.181245	-3.16726	0.00153882	0.0418371	SOX9
Muscle	ENSG00000130347	256.942	0.319829	0.101034	3.16555	0.00154792	0.0419855	RTN4IP1
Muscle	ENSG00000128654	854.081	0.239784	0.07576	3.16505	0.00155057	0.0419855	MTX2
Muscle	ENSG00000140941	2743.66	0.191007	0.0603914	3.16281	0.00156253	0.042235	MAP1LC3B
Muscle	ENSG00000188690	1319.56	0.189811	0.0601828	3.15391	0.00161099	0.0434684	UROS
Muscle	ENSG00000197816	88.4967	-0.355293	0.112848	-3.14842	0.00164153	0.044215	CCDC180
Muscle	ENSG00000106153	6814.03	0.200246	0.0636191	3.14758	0.00164631	0.0442614	CHCHD2
Muscle	ENSG00000163660	705.999	-0.268511	0.0853203	-3.1471	0.00164901	0.0442614	CCNL1
Muscle	ENSG00000171953	302.191	0.259936	0.0826553	3.14482	0.00166188	0.044529	ATPAF2
Muscle	ENSG00000132591	709.746	0.221241	0.0703634	3.14426	0.00166505	0.0445364	ERAL1
Muscle	ENSG00000117115	8276.99	0.415302	0.132154	3.14257	0.00167472	0.0447173	PADI2
Muscle	ENSG00000109738	70.9999	0.402353	0.128187	3.1388	0.00169638	0.0449019	GLRB
Muscle	ENSG00000071246	444.838	0.344523	0.109797	3.13782	0.00170207	0.0449019	VASH1
Muscle	ENSG00000122971	2375.17	0.24038	0.076604	3.13796	0.00170128	0.0449019	ACADS
Muscle	ENSG00000077549	2857.96	0.139434	0.0444017	3.14029	0.00168783	0.0449019	CAPZB
Muscle	ENSG00000187391	126.891	-0.279198	0.0889238	-3.13975	0.00169095	0.0449019	MAGI2
Muscle	ENSG00000137802	225.595	-0.290578	0.0925248	-3.14054	0.00168637	0.0449019	MAPKBP1
Muscle	ENSG00000197461	236.348	-0.380172	0.121147	-3.13811	0.00170043	0.0449019	PDGFA
Muscle	ENSG00000237973	83.0108	0.542775	0.173152	3.13467	0.00172046	0.0453095	MTCO1P12
Muscle	ENSG00000006625	355.535	0.258687	0.0826688	3.1292	0.00175283	0.0460829	GGCT
Muscle	ENSG00000109323	147.57	-0.312226	0.0998682	-3.12638	0.00176973	0.0464479	MANBA
Muscle	ENSG00000145832	13.5937	-0.78827	0.252544	-3.12132	0.00180045	0.0471737	SLC25A48
Muscle	ENSG00000213918	95.7375	-0.396885	0.127229	-3.11945	0.00181191	0.047317	DNASE1
Muscle	ENSG00000198342	28.0393	-0.677249	0.217107	-3.11942	0.00181208	0.047317	ZNF442
Muscle	ENSG00000183908	16.4404	1.02363	0.32828	3.11815	0.0018199	0.0473605	LRRC55
Muscle	ENSG00000277111	22.8581	-1.55737	0.499448	-3.11819	0.00181967	0.0473605	PLEKHM1
Muscle	ENSG00000025796	530.687	-0.213413	0.0685062	-3.11524	0.00183797	0.04775	SEC63
Muscle	ENSG00000276111	51.0316	-1.04393	0.335393	-3.11255	0.00185481	0.0481062	SDCCAG8
Muscle	ENSG00000168802	375.993	-0.252588	0.081237	-3.10927	0.0018755	0.0485609	CHTF8
Muscle	ENSG00000067704	2094.63	0.242266	0.078003	3.10586	0.00189728	0.049018	IARS2
Muscle	ENSG00000127774	1077.77	0.206363	0.0664508	3.10551	0.00189953	0.049018	EMC6
Muscle	ENSG00000166816	1206.21	0.371836	0.119819	3.10332	0.00191364	0.0492996	LDHD
Muscle	ENSG00000119013	3183.59	0.273068	0.0880181	3.10241	0.00191955	0.049369	NDUFB3
Muscle	ENSG00000168765	795.266	0.184603	0.0595181	3.10163	0.0019246	0.0494163	GSTM4
Muscle	ENSG00000138867	2419.51	0.195043	0.0629518	3.0983	0.00194637	0.0498309	GUCD1
Muscle	ENSG00000128463	1612.66	0.178655	0.0576646	3.09817	0.00194723	0.0498309	EMC4
Liver	ENSG00000136603	587.02	-0.350154	0.0881186	-3.97367	7.08e-05	0.0380504	SKIL
Liver	ENSG00000112081	1595.33	-0.2658	0.0545086	-4.8763	1.08e-06	0.00639279	SRSF3
Liver	ENSG00000242616	498.669	-0.225317	0.0521846	-4.31769	1.58e-05	0.0198968	GNG10
Liver	ENSG00000122203	1304.24	0.164764	0.042421	3.88402	0.000102743	0.0434018	KIAA1191
Liver	ENSG00000214717	1165.53	0.194424	0.0507413	3.83168	0.000127273	0.0470432	ZBED1
Liver	ENSG00000168763	1105.97	0.19446	0.0464913	4.18271	2.88e-05	0.0243365	CNNM3
Liver	ENSG00000159650	4470.74	0.20384	0.0524179	3.88875	0.000100763	0.0434018	UROC1
Liver	ENSG00000144659	873.964	0.204298	0.0510325	4.0033	6.25e-05	0.0377737	SLC25A38
Liver	ENSG00000115414	57448.2	0.212369	0.0531185	3.99803	6.39e-05	0.0377737	FN1
Liver	ENSG00000160007	2005.89	0.220594	0.052146	4.23033	2.33e-05	0.0230006	ARHGAP35
Liver	ENSG00000085872	860.566	0.225972	0.049878	4.53049	5.88e-06	0.0174013	CHERP
Liver	ENSG00000142784	857.576	0.227822	0.0517535	4.40207	1.07e-05	0.0198968	WDTC1
Liver	ENSG00000008513	3746.8	0.254155	0.0628946	4.04097	5.32e-05	0.0377737	ST3GAL1
Liver	ENSG00000274779	801.909	0.275722	0.0708018	3.89428	9.85e-05	0.0434018	NOMO1
Liver	ENSG00000137491	6743.13	0.278817	0.0647902	4.30337	1.68e-05	0.0198968	SLCO2B1
Liver	ENSG00000198670	2042.55	0.303414	0.0788514	3.84792	0.000119125	0.0469671	LPA
Adipose	ENSG00000159307	49.3588	-1.42115	0.354536	-4.00848	6.11e-05	0.0244204	SCUBE1
Adipose	ENSG00000073150	55.2329	-1.1731	0.308302	-3.80504	0.000141779	0.034217	PANX2
Adipose	ENSG00000288690	52.3775	-0.814815	0.17774	-4.58431	4.55e-06	0.00384254	FLJ43315
Adipose	ENSG00000242173	124.145	-0.77592	0.154594	-5.01907	5.19e-07	0.00116444	ARHGDIG
Adipose	ENSG00000099866	53.3715	-0.672107	0.176854	-3.80036	0.000144488	0.0342819	MADCAM1
Adipose	ENSG00000140961	472.886	-0.627124	0.161322	-3.8874	0.000101323	0.0300452	OSGIN1
Adipose	ENSG00000125878	366.562	-0.624848	0.158084	-3.95263	7.73e-05	0.0266759	TCF15
Adipose	ENSG00000172366	578.525	-0.579152	0.126124	-4.59192	4.39e-06	0.00384254	MCRIP2
Adipose	ENSG00000158555	2104.2	-0.533342	0.130673	-4.08151	4.47e-05	0.0199835	GDPD5
Adipose	ENSG00000164638	2475.82	-0.511614	0.140095	-3.65191	0.000260302	0.0494085	SLC29A4
Adipose	ENSG00000132563	262.53	-0.450593	0.121581	-3.70611	0.000210471	0.0443889	REEP2
Adipose	ENSG00000250479	1724.84	-0.447591	0.117925	-3.79556	0.000147309	0.0344136	CHCHD10
Adipose	ENSG00000160539	227.608	-0.401629	0.0955842	-4.20184	2.65e-05	0.0138633	PLPP7
Adipose	ENSG00000006210	886.599	-0.383143	0.0916829	-4.179	2.93e-05	0.0148204	CX3CL1
Adipose	ENSG00000163931	9493.94	-0.293415	0.0722185	-4.06288	4.85e-05	0.0210294	TKT
Adipose	ENSG00000185813	1104.15	-0.289467	0.0765222	-3.78278	0.000155085	0.0356814	PCYT2
Adipose	ENSG00000196502	1339.17	-0.273174	0.0717936	-3.80499	0.00014181	0.034217	SULT1A1
Adipose	ENSG00000063854	1339.74	-0.264933	0.067853	-3.90451	9.44e-05	0.0286741	HAGH
Adipose	ENSG00000168101	455.017	-0.248311	0.0677163	-3.66693	0.000245485	0.0477908	NUDT16L1
Adipose	ENSG00000139192	654.291	-0.224679	0.0605479	-3.71077	0.000206628	0.0441922	TAPBPL
Adipose	ENSG00000198952	1688.85	-0.197638	0.0525936	-3.75783	0.000171394	0.0382737	SMG5
Adipose	ENSG00000078902	1338.67	-0.187411	0.049823	-3.76153	0.000168875	0.0382737	TOLLIP
Adipose	ENSG00000165914	789.919	-0.174387	0.0451722	-3.8605	0.000113157	0.030418	TTC7B
Adipose	ENSG00000160216	2153.22	-0.172225	0.0398399	-4.32293	1.54e-05	0.0100831	AGPAT3
Adipose	ENSG00000077232	1183.39	0.147271	0.0379657	3.87905	0.000104867	0.0300452	DNAJC10
Adipose	ENSG00000147140	3149.24	0.156009	0.0397743	3.92236	8.77e-05	0.0277351	NONO
Adipose	ENSG00000111605	889.362	0.167579	0.0370098	4.52797	5.96e-06	0.00475945	CPSF6
Adipose	ENSG00000133226	1298.08	0.185029	0.0459873	4.02349	5.73e-05	0.0237308	SRRM1
Adipose	ENSG00000144028	3116.39	0.193381	0.0501519	3.85591	0.000115299	0.030418	SNRNP200
Adipose	ENSG00000101974	404.266	0.221066	0.0603755	3.66151	0.000250729	0.0481938	ATP11C
Adipose	ENSG00000069702	2333.82	0.224524	0.0467146	4.80629	1.54e-06	0.00194562	TGFBR3
Adipose	ENSG00000158270	780.286	0.227643	0.0618368	3.68135	0.000232005	0.0465727	COLEC12
Adipose	ENSG00000169855	765.277	0.230344	0.0596952	3.85867	0.000114005	0.030418	ROBO1
Adipose	ENSG00000011143	270.791	0.237751	0.0645544	3.68296	0.000230545	0.0465727	MKS1
Adipose	ENSG00000167005	874.337	0.246167	0.0621887	3.95839	7.55e-05	0.0266462	NUDT21
Adipose	ENSG00000165392	310.322	0.260297	0.0676121	3.84986	0.000118187	0.030418	WRN
Adipose	ENSG00000111912	687.203	0.289229	0.0619833	4.66624	3.07e-06	0.00310543	NCOA7
Adipose	ENSG00000116729	815.942	0.291538	0.078239	3.72624	0.000194354	0.0427719	WLS
Adipose	ENSG00000119685	203.739	0.305149	0.076514	3.98814	6.66e-05	0.0252801	TTLL5
Adipose	ENSG00000110002	610.879	0.311241	0.0807789	3.85299	0.000116683	0.030418	VWA5A
Adipose	ENSG00000164692	23722.4	0.312529	0.0777141	4.02152	5.78e-05	0.0237308	COL1A2
Adipose	ENSG00000187626	130.832	0.32235	0.0778574	4.14026	3.47e-05	0.0164622	ZKSCAN4
Adipose	ENSG00000138615	1811.18	0.323851	0.0871061	3.7179	0.000200888	0.0435784	CILP
Adipose	ENSG00000155893	149.766	0.327766	0.0836685	3.91743	8.95e-05	0.0277351	PXYLP1
Adipose	ENSG00000156011	162.241	0.328099	0.0832861	3.93943	8.17e-05	0.0272261	PSD3
Adipose	ENSG00000163359	10008.7	0.329388	0.083006	3.96824	7.24e-05	0.0261782	COL6A3
Adipose	ENSG00000133083	1028.62	0.330288	0.0719476	4.59068	4.42e-06	0.00384254	DCLK1
Adipose	ENSG00000187189	378.019	0.336766	0.0789365	4.2663	1.99e-05	0.0116074	TSPYL4
Adipose	ENSG00000118495	943.565	0.33777	0.088282	3.82603	0.000130225	0.0329579	PLAGL1
Adipose	ENSG00000120820	205.039	0.342001	0.0926002	3.69331	0.000221351	0.0460441	GLT8D2
Adipose	ENSG00000146409	341.036	0.349614	0.0918894	3.80473	0.000141961	0.034217	SLC18B1
Adipose	ENSG00000138449	1466.43	0.367945	0.0887414	4.14625	3.38e-05	0.0164622	SLC40A1
Adipose	ENSG00000175322	144.987	0.371188	0.0872474	4.25443	2.1e-05	0.0117869	ZNF519
Adipose	ENSG00000134909	272.868	0.373191	0.101568	3.67431	0.000238498	0.0470336	ARHGAP32
Adipose	ENSG00000154175	900.955	0.401446	0.0818459	4.9049	9.35e-07	0.0016496	ABI3BP
Adipose	ENSG00000005108	192.854	0.440389	0.113416	3.88294	0.000103201	0.0300452	THSD7A
Adipose	ENSG00000168079	1501.09	0.442113	0.0881989	5.01267	5.37e-07	0.00116444	SCARA5
Adipose	ENSG00000122420	329.212	0.464469	0.103596	4.48344	7.34e-06	0.00557662	PTGFR
Adipose	ENSG00000141449	145.602	0.467665	0.117694	3.97357	7.08e-05	0.0261782	GREB1L
Adipose	ENSG00000115414	8817.26	0.467996	0.107535	4.35205	1.35e-05	0.00930912	FN1
Adipose	ENSG00000010932	240.701	0.497086	0.126257	3.93709	8.25e-05	0.0272261	FMO1
Adipose	ENSG00000124549	95.6296	0.500755	0.136069	3.68015	0.000233094	0.0465727	BTN2A3P
Adipose	ENSG00000122121	144.953	0.509886	0.11902	4.28404	1.84e-05	0.0111475	XPNPEP2
Adipose	ENSG00000112936	1119.26	0.557906	0.118702	4.70004	2.6e-06	0.00282125	C7
Adipose	ENSG00000100448	436.256	0.557952	0.12757	4.37371	1.22e-05	0.00883298	CTSG
Adipose	ENSG00000074410	238.688	0.560998	0.136698	4.10393	4.06e-05	0.0186912	CA12
Adipose	ENSG00000164120	148.34	0.565506	0.110695	5.10867	3.24e-07	0.000985325	HPGD
Adipose	ENSG00000157404	190.121	0.572861	0.14318	4.001	6.31e-05	0.0245594	KIT
Adipose	ENSG00000152953	95.5239	0.610956	0.143951	4.24418	2.19e-05	0.0118982	STK32B
Adipose	ENSG00000092009	149.543	0.632946	0.129677	4.88093	1.06e-06	0.0016496	CMA1
Adipose	ENSG00000163751	196.979	0.637162	0.0910032	7.00153	2.53e-12	3.84e-08	CPA3
Adipose	ENSG00000149534	91.1762	0.6469	0.16477	3.92608	8.63e-05	0.0277351	MS4A2
Adipose	ENSG00000140287	163.089	0.654883	0.106342	6.15829	7.35e-10	3.72e-06	HDC
Adipose	ENSG00000189056	114.756	0.665185	0.115863	5.74112	9.41e-09	3.57e-05	RELN
Adipose	ENSG00000082196	98.1071	0.67552	0.109136	6.18968	6.03e-10	3.72e-06	C1QTNF3
Adipose	ENSG00000122733	40.0126	0.693591	0.190242	3.64584	0.000266525	0.0499652	PHF24
Adipose	ENSG00000278167	153.7	0.715758	0.185687	3.85465	0.000115894	0.030418	CCL18
Adipose	ENSG00000081052	136.526	0.767842	0.16039	4.78733	1.69e-06	0.0019742	COL4A4
Adipose	ENSG00000039537	325.152	0.777282	0.159432	4.87532	1.09e-06	0.0016496	C6
Adipose	ENSG00000263961	52.0016	0.813097	0.188421	4.31533	1.59e-05	0.0100831	RHEX
Adipose	ENSG00000087237	197.04	0.902687	0.186857	4.83089	1.36e-06	0.00187639	CETP

## Sheet: Supplementary Table 2
Tissue	Outcome	Gene ID	P-value	T-statistic	Rho	FDR adjusted P-value	Gene name
Muscle	VO2max per kg	ENSG00000023697	0.00191738087893119	104	0.771428571428571	0.225991	DERA
Muscle	VO2max per kg	ENSG00000077549	0.00230609278945144	108	0.762637362637363	0.225991	CAPZB
Muscle	VO2max per kg	ENSG00000151552	0.00274900643775994	112	0.753846153846154	0.225991	QDPR
Muscle	VO2max per kg	ENSG00000181610	0.00274900643775994	112	0.753846153846154	0.225991	MRPS23
Muscle	VO2max per kg	ENSG00000182963	0.00274900643775994	112	0.753846153846154	0.225991	GJC1
Muscle	VO2max per kg	ENSG00000116221	0.00352662723211281	118	0.740659340659341	0.225991	MRPL37
Muscle	VO2max per kg	ENSG00000100445	0.00381884760833045	120	0.736263736263736	0.225991	SDR39U1
Muscle	VO2max per kg	ENSG00000103507	0.00381884760833045	120	0.736263736263736	0.225991	BCKDK
Muscle	VO2max per kg	ENSG00000134375	0.00445726581994056	124	0.727472527472527	0.225991	TIMM17A
Muscle	VO2max per kg	ENSG00000091483	0.00480501889144446	126	0.723076923076923	0.225991	FH
Muscle	VO2max per kg	ENSG00000110074	0.00480501889144446	126	0.723076923076923	0.225991	FOXRED1
Muscle	VO2max per kg	ENSG00000198888	0.00556164999027655	130	0.714285714285714	0.225991	MT-ND1
Muscle	VO2max per kg	ENSG00000075702	0.00597220226870214	132	0.70989010989011	0.225991	WDR62
Muscle	VO2max per kg	ENSG00000118985	0.00640539474672641	134	0.705494505494506	0.225991	ELL2
Muscle	VO2max per kg	ENSG00000198026	0.00640539474672641	134	0.705494505494506	0.225991	ZNF335
Muscle	VO2max per kg	ENSG00000187391	0.00784977366843351	140	0.692307692307692	0.225991	MAGI2
Muscle	VO2max per kg	ENSG00000171246	0.00838258399254918	142	0.687912087912088	0.225991	NPTX1
Muscle	VO2max per kg	ENSG00000105355	0.0089426591987689	144	0.683516483516484	0.225991	PLIN3
Muscle	VO2max per kg	ENSG00000073578	0.00953098125184563	146	0.679120879120879	0.225991	SDHA
Muscle	VO2max per kg	ENSG00000160688	0.00953098125184563	146	0.679120879120879	0.225991	FLAD1
Muscle	VO2max per kg	ENSG00000006625	0.0114755239469799	152	0.665934065934066	0.225991	GGCT
Muscle	VO2max per kg	ENSG00000110871	0.0114755239469799	152	0.665934065934066	0.225991	COQ5
Muscle	VO2max per kg	ENSG00000183309	0.0114755239469799	152	0.665934065934066	0.225991	ZNF623
Muscle	VO2max per kg	ENSG00000105220	0.0121870187789995	154	0.661538461538462	0.225991	GPI
Muscle	VO2max per kg	ENSG00000156709	0.0121870187789995	154	0.661538461538462	0.225991	AIFM1
Muscle	VO2max per kg	ENSG00000004142	0.0129319419751063	156	0.657142857142857	0.225991	POLDIP2
Muscle	VO2max per kg	ENSG00000142082	0.0129319419751063	156	0.657142857142857	0.225991	SIRT3
Muscle	VO2max per kg	ENSG00000089063	0.013711381946849	158	0.652747252747253	0.225991	TMEM230
Muscle	VO2max per kg	ENSG00000146701	0.013711381946849	158	0.652747252747253	0.225991	MDH2
Muscle	VO2max per kg	ENSG00000170144	0.013711381946849	158	0.652747252747253	0.225991	HNRNPA3
Muscle	VO2max per kg	ENSG00000111652	0.0145264436158747	160	0.648351648351648	0.225991	COPS7A
Muscle	VO2max per kg	ENSG00000178952	0.0145264436158747	160	0.648351648351648	0.225991	TUFM
Muscle	VO2max per kg	ENSG00000112096	0.0153782479962518	162	0.643956043956044	0.225991	SOD2
Muscle	VO2max per kg	ENSG00000125818	0.0153782479962518	162	0.643956043956044	0.225991	PSMF1
Muscle	VO2max per kg	ENSG00000158864	0.0153782479962518	162	0.643956043956044	0.225991	NDUFS2
Muscle	VO2max per kg	ENSG00000143653	0.0162679317522819	164	0.63956043956044	0.225991	SCCPDH
Muscle	VO2max per kg	ENSG00000182054	0.0162679317522819	164	0.63956043956044	0.225991	IDH2
Muscle	VO2max per kg	ENSG00000107537	0.0171966467319669	166	0.635164835164835	0.225991	PHYH
Muscle	VO2max per kg	ENSG00000196843	0.0171966467319669	166	0.635164835164835	0.225991	ARID5A
Muscle	VO2max per kg	ENSG00000087460	0.018165559476338	168	0.630769230769231	0.225991	GNAS
Muscle	VO2max per kg	ENSG00000132305	0.018165559476338	168	0.630769230769231	0.225991	IMMT
Muscle	VO2max per kg	ENSG00000158828	0.018165559476338	168	0.630769230769231	0.225991	PINK1
Muscle	VO2max per kg	ENSG00000285321	0.018165559476338	168	0.630769230769231	0.225991	FITM1
Muscle	VO2max per kg	ENSG00000010256	0.019175850704879	170	0.626373626373626	0.225991	UQCRC1
Muscle	VO2max per kg	ENSG00000079337	0.019175850704879	170	0.626373626373626	0.225991	RAPGEF3
Muscle	VO2max per kg	ENSG00000075415	0.0202287147773164	172	0.621978021978022	0.225991	SLC25A3
Muscle	VO2max per kg	ENSG00000106049	0.0202287147773164	172	0.621978021978022	0.225991	HIBADH
Muscle	VO2max per kg	ENSG00000125656	0.0202287147773164	172	0.621978021978022	0.225991	CLPP
Muscle	VO2max per kg	ENSG00000131269	0.0202287147773164	172	0.621978021978022	0.225991	ABCB7
Muscle	VO2max per kg	ENSG00000156990	0.0202287147773164	172	0.621978021978022	0.225991	RPUSD3
Muscle	VO2max per kg	ENSG00000168291	0.0202287147773164	172	0.621978021978022	0.225991	PDHB
Muscle	VO2max per kg	ENSG00000182180	0.0202287147773164	172	0.621978021978022	0.225991	MRPS16
Muscle	VO2max per kg	ENSG00000102225	0.0213253591320777	174	0.617582417582418	0.225991	CDK16
Muscle	VO2max per kg	ENSG00000286651	0.0213253591320777	174	0.617582417582418	0.225991	PRSS43P
Muscle	VO2max per kg	ENSG00000030110	0.0224670037017525	176	0.613186813186813	0.225991	BAK1
Muscle	VO2max per kg	ENSG00000085662	0.0224670037017525	176	0.613186813186813	0.225991	AKR1B1
Muscle	VO2max per kg	ENSG00000110955	0.0224670037017525	176	0.613186813186813	0.225991	ATP5F1B
Muscle	VO2max per kg	ENSG00000137364	0.0224670037017525	176	0.613186813186813	0.225991	TPMT
Muscle	VO2max per kg	ENSG00000168765	0.0224670037017525	176	0.613186813186813	0.225991	GSTM4
Muscle	VO2max per kg	ENSG00000112335	0.0236548803059208	178	0.608791208791209	0.225991	SNX3
Muscle	VO2max per kg	ENSG00000214706	0.0236548803059208	178	0.608791208791209	0.225991	IFRD2
Muscle	VO2max per kg	ENSG00000002549	0.0248902320217446	180	0.604395604395604	0.225991	LAP3
Muscle	VO2max per kg	ENSG00000165487	0.0248902320217446	180	0.604395604395604	0.225991	MICU2
Muscle	VO2max per kg	ENSG00000167792	0.0248902320217446	180	0.604395604395604	0.225991	NDUFV1
Muscle	VO2max per kg	ENSG00000069998	0.0261743125327482	182	0.6	0.225991	HDHD5
Muscle	VO2max per kg	ENSG00000130638	0.027508385456238	184	0.595604395604396	0.225991	ATXN10
Muscle	VO2max per kg	ENSG00000140105	0.027508385456238	184	0.595604395604396	0.225991	WARS1
Muscle	VO2max per kg	ENSG00000100014	0.0288937236498446	186	0.591208791208791	0.225991	SPECC1L
Muscle	VO2max per kg	ENSG00000197448	0.0288937236498446	186	0.591208791208791	0.225991	GSTK1
Muscle	VO2max per kg	ENSG00000204568	0.0288937236498446	186	0.591208791208791	0.225991	MRPS18B
Muscle	VO2max per kg	ENSG00000032389	0.030331608497692	188	0.586813186813187	0.225991	EIPR1
Muscle	VO2max per kg	ENSG00000067704	0.030331608497692	188	0.586813186813187	0.225991	IARS2
Muscle	VO2max per kg	ENSG00000108561	0.030331608497692	188	0.586813186813187	0.225991	C1QBP
Muscle	VO2max per kg	ENSG00000122203	0.030331608497692	188	0.586813186813187	0.225991	KIAA1191
Muscle	VO2max per kg	ENSG00000180817	0.030331608497692	188	0.586813186813187	0.225991	PPA1
Muscle	VO2max per kg	ENSG00000267060	0.030331608497692	188	0.586813186813187	0.225991	PTGES3L
Muscle	VO2max per kg	ENSG00000116459	0.0318233291767273	190	0.582417582417582	0.225991	ATP5PB
Muscle	VO2max per kg	ENSG00000132329	0.0318233291767273	190	0.582417582417582	0.225991	RAMP1
Muscle	VO2max per kg	ENSG00000136950	0.0318233291767273	190	0.582417582417582	0.225991	ARPC5L
Muscle	VO2max per kg	ENSG00000204308	0.0318233291767273	190	0.582417582417582	0.225991	RNF5
Muscle	VO2max per kg	ENSG00000099797	0.0333701819037661	192	0.578021978021978	0.225991	TECR
Muscle	VO2max per kg	ENSG00000100442	0.0333701819037661	192	0.578021978021978	0.225991	FKBP3
Muscle	VO2max per kg	ENSG00000113048	0.0333701819037661	192	0.578021978021978	0.225991	MRPS27
Muscle	VO2max per kg	ENSG00000115073	0.0333701819037661	192	0.578021978021978	0.225991	ACTR1B
Muscle	VO2max per kg	ENSG00000116171	0.0333701819037661	192	0.578021978021978	0.225991	SCP2
Muscle	VO2max per kg	ENSG00000148459	0.0333701819037661	192	0.578021978021978	0.225991	PDSS1
Muscle	VO2max per kg	ENSG00000184227	0.0333701819037661	192	0.578021978021978	0.225991	ACOT1
Muscle	VO2max per kg	ENSG00000106305	0.0349734691638317	194	0.573626373626374	0.225991	AIMP2
Muscle	VO2max per kg	ENSG00000108848	0.0349734691638317	194	0.573626373626374	0.225991	LUC7L3
Muscle	VO2max per kg	ENSG00000176182	0.0349734691638317	194	0.573626373626374	0.225991	MYPOP
Muscle	VO2max per kg	ENSG00000151729	0.0366344989203925	196	0.569230769230769	0.225991	SLC25A4
Muscle	VO2max per kg	ENSG00000178585	0.0366344989203925	196	0.569230769230769	0.225991	CTNNBIP1
Muscle	VO2max per kg	ENSG00000184207	0.0366344989203925	196	0.569230769230769	0.225991	PGP
Muscle	VO2max per kg	ENSG00000111669	0.0383545838081153	198	0.564835164835165	0.225991	TPI1
Muscle	VO2max per kg	ENSG00000119723	0.0383545838081153	198	0.564835164835165	0.225991	COQ6
Muscle	VO2max per kg	ENSG00000123472	0.0383545838081153	198	0.564835164835165	0.225991	ATPAF1
Muscle	VO2max per kg	ENSG00000125863	0.0383545838081153	198	0.564835164835165	0.225991	MKKS
Muscle	VO2max per kg	ENSG00000127774	0.0383545838081153	198	0.564835164835165	0.225991	EMC6
Muscle	VO2max per kg	ENSG00000131828	0.0383545838081153	198	0.564835164835165	0.225991	PDHA1
Muscle	VO2max per kg	ENSG00000167969	0.0383545838081153	198	0.564835164835165	0.225991	ECI1
Muscle	VO2max per kg	ENSG00000169021	0.0383545838081153	198	0.564835164835165	0.225991	UQCRFS1
Muscle	VO2max per kg	ENSG00000228486	0.0383545838081153	198	0.564835164835165	0.225991	C2orf92
Muscle	VO2max per kg	ENSG00000130414	0.0401350403087797	200	0.56043956043956	0.229033	NDUFA10
Muscle	VO2max per kg	ENSG00000173085	0.0401350403087797	200	0.56043956043956	0.229033	COQ2
Muscle	VO2max per kg	ENSG00000164708	0.0419771879110103	202	0.556043956043956	0.229033	PGAM2
Muscle	VO2max per kg	ENSG00000111077	0.0438823482545076	204	0.551648351648352	0.229033	TNS2
Muscle	VO2max per kg	ENSG00000115286	0.0438823482545076	204	0.551648351648352	0.229033	NDUFS7
Muscle	VO2max per kg	ENSG00000120727	0.0438823482545076	204	0.551648351648352	0.229033	PAIP2
Muscle	VO2max per kg	ENSG00000162735	0.0438823482545076	204	0.551648351648352	0.229033	PEX19
Muscle	VO2max per kg	ENSG00000164258	0.0438823482545076	204	0.551648351648352	0.229033	NDUFS4
Muscle	VO2max per kg	ENSG00000198727	0.0438823482545076	204	0.551648351648352	0.229033	MT-CYB
Muscle	VO2max per kg	ENSG00000126602	0.0458518442594685	206	0.547252747252747	0.229033	TRAP1
Muscle	VO2max per kg	ENSG00000156928	0.0458518442594685	206	0.547252747252747	0.229033	MALSU1
Muscle	VO2max per kg	ENSG00000170322	0.0458518442594685	206	0.547252747252747	0.229033	NFRKB
Muscle	VO2max per kg	ENSG00000179091	0.0458518442594685	206	0.547252747252747	0.229033	CYC1
Muscle	VO2max per kg	ENSG00000243989	0.0458518442594685	206	0.547252747252747	0.229033	ACY1
Muscle	VO2max per kg	ENSG00000112667	0.0478869992419066	208	0.542857142857143	0.229033	DNPH1
Muscle	VO2max per kg	ENSG00000132591	0.0478869992419066	208	0.542857142857143	0.229033	ERAL1
Muscle	VO2max per kg	ENSG00000137106	0.0478869992419066	208	0.542857142857143	0.229033	GRHPR
Muscle	VO2max per kg	ENSG00000139180	0.0478869992419066	208	0.542857142857143	0.229033	NDUFA9
Muscle	VO2max per kg	ENSG00000125648	0.0499891360155955	210	0.538461538461538	0.229033	SLC25A23
Muscle	VO2max per kg	ENSG00000137714	0.0499891360155955	210	0.538461538461538	0.229033	FDX1
Muscle	VO2max per kg	ENSG00000127884	0.0521595759813696	212	0.534065934065934	0.229033	ECHS1
Muscle	VO2max per kg	ENSG00000128654	0.0521595759813696	212	0.534065934065934	0.229033	MTX2
Muscle	VO2max per kg	ENSG00000154734	0.0521595759813696	212	0.534065934065934	0.229033	ADAMTS1
Muscle	VO2max per kg	ENSG00000165516	0.0521595759813696	212	0.534065934065934	0.229033	KLHDC2
Muscle	VO2max per kg	ENSG00000167815	0.0521595759813696	212	0.534065934065934	0.229033	PRDX2
Muscle	VO2max per kg	ENSG00000168802	0.0521595759813696	212	0.534065934065934	0.229033	CHTF8
Muscle	VO2max per kg	ENSG00000248098	0.0521595759813696	212	0.534065934065934	0.229033	BCKDHA
Muscle	VO2max per kg	ENSG00000108528	0.0543996382045325	214	0.52967032967033	0.229033	SLC25A11
Muscle	VO2max per kg	ENSG00000111906	0.0543996382045325	214	0.52967032967033	0.229033	HDDC2
Muscle	VO2max per kg	ENSG00000117118	0.0543996382045325	214	0.52967032967033	0.229033	SDHB
Muscle	VO2max per kg	ENSG00000119421	0.0543996382045325	214	0.52967032967033	0.229033	NDUFA8
Muscle	VO2max per kg	ENSG00000162241	0.0543996382045325	214	0.52967032967033	0.229033	SLC25A45
Muscle	VO2max per kg	ENSG00000176871	0.0543996382045325	214	0.52967032967033	0.229033	WSB2
Muscle	VO2max per kg	ENSG00000224120	0.0543996382045325	214	0.52967032967033	0.229033	C6orf136
Muscle	VO2max per kg	ENSG00000233641	0.0543996382045325	214	0.52967032967033	0.229033	C6orf136
Muscle	VO2max per kg	ENSG00000237012	0.0543996382045325	214	0.52967032967033	0.229033	C6orf136
Muscle	VO2max per kg	ENSG00000237100	0.0543996382045325	214	0.52967032967033	0.229033	C6orf136
Muscle	VO2max per kg	ENSG00000100554	0.0567106384811297	216	0.525274725274725	0.229033	ATP6V1D
Muscle	VO2max per kg	ENSG00000133315	0.0567106384811297	216	0.525274725274725	0.229033	MACROD1
Muscle	VO2max per kg	ENSG00000164062	0.0567106384811297	216	0.525274725274725	0.229033	APEH
Muscle	VO2max per kg	ENSG00000196199	0.0567106384811297	216	0.525274725274725	0.229033	MPHOSPH8
Muscle	VO2max per kg	ENSG00000062582	0.0590938883938545	218	0.520879120879121	0.229033	MRPS24
Muscle	VO2max per kg	ENSG00000100321	0.0590938883938545	218	0.520879120879121	0.229033	SYNGR1
Muscle	VO2max per kg	ENSG00000115368	0.0590938883938545	218	0.520879120879121	0.229033	WDR75
Muscle	VO2max per kg	ENSG00000173660	0.0590938883938545	218	0.520879120879121	0.229033	UQCRH
Muscle	VO2max per kg	ENSG00000176340	0.0590938883938545	218	0.520879120879121	0.229033	COX8A
Muscle	VO2max per kg	ENSG00000182512	0.0590938883938545	218	0.520879120879121	0.229033	GLRX5
Muscle	VO2max per kg	ENSG00000184752	0.0590938883938545	218	0.520879120879121	0.229033	NDUFA12
Muscle	VO2max per kg	ENSG00000265354	0.0590938883938545	218	0.520879120879121	0.229033	TIMM23
Muscle	VO2max per kg	ENSG00000100577	0.0615506943583677	220	0.516483516483516	0.229033	GSTZ1
Muscle	VO2max per kg	ENSG00000104325	0.0615506943583677	220	0.516483516483516	0.229033	DECR1
Muscle	VO2max per kg	ENSG00000106153	0.0615506943583677	220	0.516483516483516	0.229033	CHCHD2
Muscle	VO2max per kg	ENSG00000109390	0.0615506943583677	220	0.516483516483516	0.229033	NDUFC1
Muscle	VO2max per kg	ENSG00000113845	0.0615506943583677	220	0.516483516483516	0.229033	TIMMDC1
Muscle	VO2max per kg	ENSG00000163541	0.0615506943583677	220	0.516483516483516	0.229033	SUCLG1
Muscle	VO2max per kg	ENSG00000186812	0.0615506943583677	220	0.516483516483516	0.229033	ZNF397
Muscle	VO2max per kg	ENSG00000198695	0.0615506943583677	220	0.516483516483516	0.229033	MT-ND6
Muscle	VO2max per kg	ENSG00000198712	0.0615506943583677	220	0.516483516483516	0.229033	MT-CO2
Muscle	VO2max per kg	ENSG00000213619	0.0615506943583677	220	0.516483516483516	0.229033	NDUFS3
Muscle	VO2max per kg	ENSG00000130347	0.0640823566608121	222	0.512087912087912	0.229033	RTN4IP1
Muscle	VO2max per kg	ENSG00000165678	0.0640823566608121	222	0.512087912087912	0.229033	GHITM
Muscle	VO2max per kg	ENSG00000168958	0.0640823566608121	222	0.512087912087912	0.229033	MFF
Muscle	VO2max per kg	ENSG00000169885	0.0640823566608121	222	0.512087912087912	0.229033	CALML6
Muscle	VO2max per kg	ENSG00000188677	0.0640823566608121	222	0.512087912087912	0.229033	PARVB
Muscle	VO2max per kg	ENSG00000116455	0.0666901684873186	224	0.507692307692308	0.229033	WDR77
Muscle	VO2max per kg	ENSG00000121577	0.0666901684873186	224	0.507692307692308	0.229033	POPDC2
Muscle	VO2max per kg	ENSG00000124222	0.0666901684873186	224	0.507692307692308	0.229033	STX16
Muscle	VO2max per kg	ENSG00000132326	0.0666901684873186	224	0.507692307692308	0.229033	PER2
Muscle	VO2max per kg	ENSG00000138629	0.0666901684873186	224	0.507692307692308	0.229033	UBL7
Muscle	VO2max per kg	ENSG00000198938	0.0666901684873186	224	0.507692307692308	0.229033	MT-CO3
Muscle	VO2max per kg	ENSG00000215375	0.0666901684873186	224	0.507692307692308	0.229033	MYL5
Muscle	VO2max per kg	ENSG00000237412	0.0666901684873186	224	0.507692307692308	0.229033	PRSS56
Muscle	VO2max per kg	ENSG00000288408	0.0666901684873186	224	0.507692307692308	0.229033	UBL7
Muscle	VO2max per kg	ENSG00000003756	0.0693754149463021	226	0.503296703296703	0.229091	RBM5
Muscle	VO2max per kg	ENSG00000114023	0.0693754149463021	226	0.503296703296703	0.229091	FAM162A
Muscle	VO2max per kg	ENSG00000134590	0.0693754149463021	226	0.503296703296703	0.229091	RTL8C
Muscle	VO2max per kg	ENSG00000138777	0.0693754149463021	226	0.503296703296703	0.229091	PPA2
Muscle	VO2max per kg	ENSG00000154079	0.0693754149463021	226	0.503296703296703	0.229091	SDHAF4
Muscle	VO2max per kg	ENSG00000181061	0.0693754149463021	226	0.503296703296703	0.229091	HIGD1A
Muscle	VO2max per kg	ENSG00000198130	0.0693754149463021	226	0.503296703296703	0.229091	HIBCH
Muscle	VO2max per kg	ENSG00000119673	0.0721393720843511	228	0.498901098901099	0.231849	ACOT2
Muscle	VO2max per kg	ENSG00000154518	0.0721393720843511	228	0.498901098901099	0.231849	ATP5MC3
Muscle	VO2max per kg	ENSG00000166902	0.0721393720843511	228	0.498901098901099	0.231849	MRPL16
Muscle	VO2max per kg	ENSG00000198721	0.0721393720843511	228	0.498901098901099	0.231849	ECI2
Muscle	VO2max per kg	ENSG00000223705	0.0721393720843511	228	0.498901098901099	0.231849	NSUN5P1
Muscle	VO2max per kg	ENSG00000176595	0.101270637740195	144.240318747129	0.495663221163886	0.259926	KBTBD11
Muscle	VO2max per kg	ENSG00000198899	0.0749833058965218	230	0.494505494505494	0.238439	MT-ATP6
Muscle	VO2max per kg	ENSG00000285387	0.0749833058965218	230	0.494505494505494	0.238439	NDUFS3
Muscle	VO2max per kg	ENSG00000058673	0.0779084713318497	232	0.49010989010989	0.240118	ZC3H11A
Muscle	VO2max per kg	ENSG00000101444	0.0779084713318497	232	0.49010989010989	0.240118	AHCY
Muscle	VO2max per kg	ENSG00000105953	0.0779084713318497	232	0.49010989010989	0.240118	OGDH
Muscle	VO2max per kg	ENSG00000140374	0.0779084713318497	232	0.49010989010989	0.240118	ETFA
Muscle	VO2max per kg	ENSG00000148334	0.0779084713318497	232	0.49010989010989	0.240118	PTGES2
Muscle	VO2max per kg	ENSG00000169564	0.0779084713318497	232	0.49010989010989	0.240118	PCBP1
Muscle	VO2max per kg	ENSG00000055483	0.080916111294897	234	0.485714285714286	0.241943	USP36
Muscle	VO2max per kg	ENSG00000147853	0.080916111294897	234	0.485714285714286	0.241943	AK3
Muscle	VO2max per kg	ENSG00000152234	0.080916111294897	234	0.485714285714286	0.241943	ATP5F1A
Muscle	VO2max per kg	ENSG00000168256	0.080916111294897	234	0.485714285714286	0.241943	NKIRAS2
Muscle	VO2max per kg	ENSG00000172318	0.080916111294897	234	0.485714285714286	0.241943	B3GALT1
Muscle	VO2max per kg	ENSG00000176422	0.080916111294897	234	0.485714285714286	0.241943	SPRYD4
Muscle	VO2max per kg	ENSG00000108788	0.084007455644154	236	0.481318681318681	0.246285	MLX
Muscle	VO2max per kg	ENSG00000130957	0.084007455644154	236	0.481318681318681	0.246285	FBP2
Muscle	VO2max per kg	ENSG00000135900	0.084007455644154	236	0.481318681318681	0.246285	MRPL44
Muscle	VO2max per kg	ENSG00000143252	0.084007455644154	236	0.481318681318681	0.246285	SDHC
Muscle	VO2max per kg	ENSG00000088682	0.0871837201881178	238	0.476923076923077	0.248329	COQ9
Muscle	VO2max per kg	ENSG00000115233	0.0871837201881178	238	0.476923076923077	0.248329	PSMD14
Muscle	VO2max per kg	ENSG00000128463	0.0871837201881178	238	0.476923076923077	0.248329	EMC4
Muscle	VO2max per kg	ENSG00000164967	0.0871837201881178	238	0.476923076923077	0.248329	RPP25L
Muscle	VO2max per kg	ENSG00000165637	0.0871837201881178	238	0.476923076923077	0.248329	VDAC2
Muscle	VO2max per kg	ENSG00000198125	0.0871837201881178	238	0.476923076923077	0.248329	MB
Muscle	VO2max per kg	ENSG00000072778	0.0904461056798728	240	0.472527472527473	0.252828	ACADVL
Muscle	VO2max per kg	ENSG00000131051	0.0904461056798728	240	0.472527472527473	0.252828	RBM39
Muscle	VO2max per kg	ENSG00000155463	0.0904461056798728	240	0.472527472527473	0.252828	OXA1L
Muscle	VO2max per kg	ENSG00000182108	0.0904461056798728	240	0.472527472527473	0.252828	DEXI
Muscle	VO2max per kg	ENSG00000067365	0.0937957968109955	242	0.468131868131868	0.257403	METTL22
Muscle	VO2max per kg	ENSG00000122873	0.0937957968109955	242	0.468131868131868	0.257403	CISD1
Muscle	VO2max per kg	ENSG00000187446	0.0937957968109955	242	0.468131868131868	0.257403	CHP1
Muscle	VO2max per kg	ENSG00000188343	0.0937957968109955	242	0.468131868131868	0.257403	CIBAR1
Muscle	VO2max per kg	ENSG00000198342	0.0972339612056131	666	-0.463736263736264	0.258573	ZNF442
Muscle	VO2max per kg	ENSG00000103642	0.097233961205613	244	0.463736263736264	0.258573	LACTB
Muscle	VO2max per kg	ENSG00000114270	0.097233961205613	244	0.463736263736264	0.258573	COL7A1
Muscle	VO2max per kg	ENSG00000130508	0.097233961205613	244	0.463736263736264	0.258573	PXDN
Muscle	VO2max per kg	ENSG00000133816	0.097233961205613	244	0.463736263736264	0.258573	MICAL2
Muscle	VO2max per kg	ENSG00000141385	0.097233961205613	244	0.463736263736264	0.258573	AFG3L2
Muscle	VO2max per kg	ENSG00000221978	0.097233961205613	244	0.463736263736264	0.258573	CCNL2
Muscle	VO2max per kg	ENSG00000053371	0.100761748415437	246	0.459340659340659	0.259926	AKR7A2
Muscle	VO2max per kg	ENSG00000117592	0.100761748415437	246	0.459340659340659	0.259926	PRDX6
Muscle	VO2max per kg	ENSG00000145832	0.100761748415437	246	0.459340659340659	0.259926	SLC25A48
Muscle	VO2max per kg	ENSG00000161981	0.100761748415437	246	0.459340659340659	0.259926	SNRNP25
Muscle	VO2max per kg	ENSG00000168488	0.100761748415437	246	0.459340659340659	0.259926	ATXN2L
Muscle	VO2max per kg	ENSG00000198840	0.100761748415437	246	0.459340659340659	0.259926	MT-ND3
Muscle	VO2max per kg	ENSG00000070785	0.104380288916604	248	0.454945054945055	0.259926	EIF2B3
Muscle	VO2max per kg	ENSG00000100412	0.104380288916604	248	0.454945054945055	0.259926	ACO2
Muscle	VO2max per kg	ENSG00000119013	0.104380288916604	248	0.454945054945055	0.259926	NDUFB3
Muscle	VO2max per kg	ENSG00000182154	0.104380288916604	248	0.454945054945055	0.259926	MRPL41
Muscle	VO2max per kg	ENSG00000187742	0.104380288916604	248	0.454945054945055	0.259926	SECISBP2
Muscle	VO2max per kg	ENSG00000241837	0.104380288916604	248	0.454945054945055	0.259926	ATP5PO
Muscle	VO2max per kg	ENSG00000060971	0.108090693109141	250	0.450549450549451	0.259926	ACAA1
Muscle	VO2max per kg	ENSG00000089159	0.108090693109141	250	0.450549450549451	0.259926	PXN
Muscle	VO2max per kg	ENSG00000105341	0.108090693109141	250	0.450549450549451	0.259926	DMAC2
Muscle	VO2max per kg	ENSG00000109738	0.108090693109141	250	0.450549450549451	0.259926	GLRB
Muscle	VO2max per kg	ENSG00000129055	0.108090693109141	250	0.450549450549451	0.259926	ANAPC13
Muscle	VO2max per kg	ENSG00000135972	0.108090693109141	250	0.450549450549451	0.259926	MRPS9
Muscle	VO2max per kg	ENSG00000147166	0.108090693109141	250	0.450549450549451	0.259926	ITGB1BP2
Muscle	VO2max per kg	ENSG00000214194	0.108090693109141	250	0.450549450549451	0.259926	SMIM30
Muscle	VO2max per kg	ENSG00000255823	0.108090693109141	250	0.450549450549451	0.259926	MTRNR2L8
Muscle	VO2max per kg	ENSG00000278817	0.108090693109141	250	0.450549450549451	0.259926
Muscle	VO2max per kg	ENSG00000112651	0.111894050319888	252	0.446153846153846	0.259926	MRPL2
Muscle	VO2max per kg	ENSG00000117640	0.111894050319888	252	0.446153846153846	0.259926	MTFR1L
Muscle	VO2max per kg	ENSG00000137806	0.111894050319888	252	0.446153846153846	0.259926	NDUFAF1
Muscle	VO2max per kg	ENSG00000159111	0.111894050319888	252	0.446153846153846	0.259926	MRPL10
Muscle	VO2max per kg	ENSG00000166411	0.111894050319888	252	0.446153846153846	0.259926	IDH3A
Muscle	VO2max per kg	ENSG00000250479	0.111894050319888	252	0.446153846153846	0.259926	CHCHD10
Muscle	VO2max per kg	ENSG00000070540	0.115791427809696	254	0.441758241758242	0.259926	WIPI1
Muscle	VO2max per kg	ENSG00000113552	0.115791427809696	254	0.441758241758242	0.259926	GNPDA1
Muscle	VO2max per kg	ENSG00000137547	0.115791427809696	254	0.441758241758242	0.259926	MRPL15
Muscle	VO2max per kg	ENSG00000156110	0.115791427809696	254	0.441758241758242	0.259926	ADK
Muscle	VO2max per kg	ENSG00000178425	0.115791427809696	254	0.441758241758242	0.259926	NT5DC1
Muscle	VO2max per kg	ENSG00000198886	0.115791427809696	254	0.441758241758242	0.259926	MT-ND4
Muscle	VO2max per kg	ENSG00000074317	0.119783869785726	256	0.437362637362637	0.259926	SNCB
Muscle	VO2max per kg	ENSG00000131143	0.119783869785726	256	0.437362637362637	0.259926	COX4I1
Muscle	VO2max per kg	ENSG00000136159	0.119783869785726	256	0.437362637362637	0.259926	NUDT15
Muscle	VO2max per kg	ENSG00000141252	0.119783869785726	256	0.437362637362637	0.259926	VPS53
Muscle	VO2max per kg	ENSG00000165629	0.119783869785726	256	0.437362637362637	0.259926	ATP5F1C
Muscle	VO2max per kg	ENSG00000273645	0.121829129320085	652.085880885579	-0.433155782166107	0.259926	KBTBD11
Muscle	VO2max per kg	ENSG00000065978	0.123872396419663	258	0.432967032967033	0.259926	YBX1
Muscle	VO2max per kg	ENSG00000068903	0.123872396419663	258	0.432967032967033	0.259926	SIRT2
Muscle	VO2max per kg	ENSG00000092020	0.123872396419663	258	0.432967032967033	0.259926	PPP2R3C
Muscle	VO2max per kg	ENSG00000095321	0.123872396419663	258	0.432967032967033	0.259926	CRAT
Muscle	VO2max per kg	ENSG00000105568	0.123872396419663	258	0.432967032967033	0.259926	PPP2R1A
Muscle	VO2max per kg	ENSG00000130159	0.123872396419663	258	0.432967032967033	0.259926	ECSIT
Muscle	VO2max per kg	ENSG00000131711	0.123872396419663	258	0.432967032967033	0.259926	MAP1B
Muscle	VO2max per kg	ENSG00000147586	0.123872396419663	258	0.432967032967033	0.259926	MRPS28
Muscle	VO2max per kg	ENSG00000164172	0.123872396419663	258	0.432967032967033	0.259926	MOCS2
Muscle	VO2max per kg	ENSG00000167136	0.123872396419663	258	0.432967032967033	0.259926	ENDOG
Muscle	VO2max per kg	ENSG00000196312	0.123872396419663	258	0.432967032967033	0.259926	MFSD14C
Muscle	VO2max per kg	ENSG00000198804	0.123872396419663	258	0.432967032967033	0.259926	MT-CO1
Muscle	VO2max per kg	ENSG00000205309	0.123872396419663	258	0.432967032967033	0.259926	NT5M
Muscle	VO2max per kg	ENSG00000233164	0.123872396419663	258	0.432967032967033	0.259926	C6orf136
Muscle	VO2max per kg	ENSG00000283100	0.123872396419663	258	0.432967032967033	0.259926	SIRT2
Muscle	VO2max per kg	ENSG00000090266	0.128058002872677	260	0.428571428571429	0.259926	NDUFB2
Muscle	VO2max per kg	ENSG00000102878	0.128058002872677	260	0.428571428571429	0.259926	HSF4
Muscle	VO2max per kg	ENSG00000118298	0.128058002872677	260	0.428571428571429	0.259926	CA14
Muscle	VO2max per kg	ENSG00000119689	0.128058002872677	260	0.428571428571429	0.259926	DLST
Muscle	VO2max per kg	ENSG00000153902	0.128058002872677	260	0.428571428571429	0.259926	LGI4
Muscle	VO2max per kg	ENSG00000156958	0.128058002872677	260	0.428571428571429	0.259926	GALK2
Muscle	VO2max per kg	ENSG00000165264	0.128058002872677	260	0.428571428571429	0.259926	NDUFB6
Muscle	VO2max per kg	ENSG00000166136	0.128058002872677	260	0.428571428571429	0.259926	NDUFB8
Muscle	VO2max per kg	ENSG00000189227	0.128058002872677	260	0.428571428571429	0.259926	C15orf61
Muscle	VO2max per kg	ENSG00000214872	0.128058002872677	260	0.428571428571429	0.259926	SMTNL1
Muscle	VO2max per kg	ENSG00000262814	0.128058002872677	260	0.428571428571429	0.259926	MRPL12
Muscle	VO2max per kg	ENSG00000101247	0.132341658327931	262	0.424175824175824	0.259926	NDUFAF5
Muscle	VO2max per kg	ENSG00000104823	0.132341658327931	262	0.424175824175824	0.259926	ECH1
Muscle	VO2max per kg	ENSG00000111843	0.132341658327931	262	0.424175824175824	0.259926	TMEM14C
Muscle	VO2max per kg	ENSG00000124299	0.132341658327931	262	0.424175824175824	0.259926	PEPD
Muscle	VO2max per kg	ENSG00000159228	0.132341658327931	262	0.424175824175824	0.259926	CBR1
Muscle	VO2max per kg	ENSG00000161558	0.132341658327931	262	0.424175824175824	0.259926	TMEM143
Muscle	VO2max per kg	ENSG00000163754	0.132341658327931	262	0.424175824175824	0.259926	GYG1
Muscle	VO2max per kg	ENSG00000164466	0.132341658327931	262	0.424175824175824	0.259926	SFXN1
Muscle	VO2max per kg	ENSG00000173442	0.132341658327931	262	0.424175824175824	0.259926	EHBP1L1
Muscle	VO2max per kg	ENSG00000226085	0.132341658327931	262	0.424175824175824	0.259926	UQCRFS1P1
Muscle	VO2max per kg	ENSG00000259494	0.132341658327931	262	0.424175824175824	0.259926	MRPL46
Muscle	VO2max per kg	ENSG00000282853	0.132341658327931	262	0.424175824175824	0.259926	ECH1
Muscle	VO2max per kg	ENSG00000284936	0.132341658327931	262	0.424175824175824	0.259926	TMEM14C
Muscle	VO2max per kg	ENSG00000240024	0.136724305031459	646	-0.41978021978022	0.262528	LINC00888
Muscle	VO2max per kg	ENSG00000063854	0.136724305031458	264	0.41978021978022	0.262528	HAGH
Muscle	VO2max per kg	ENSG00000102144	0.136724305031458	264	0.41978021978022	0.262528	PGK1
Muscle	VO2max per kg	ENSG00000106554	0.136724305031458	264	0.41978021978022	0.262528	CHCHD3
Muscle	VO2max per kg	ENSG00000128928	0.136724305031458	264	0.41978021978022	0.262528	IVD
Muscle	VO2max per kg	ENSG00000136521	0.136724305031458	264	0.41978021978022	0.262528	NDUFB5
Muscle	VO2max per kg	ENSG00000198763	0.136724305031458	264	0.41978021978022	0.262528	MT-ND2
Muscle	VO2max per kg	ENSG00000110717	0.141206857342231	266	0.415384615384615	0.266872	NDUFS8
Muscle	VO2max per kg	ENSG00000113140	0.141206857342231	266	0.415384615384615	0.266872	SPARC
Muscle	VO2max per kg	ENSG00000146066	0.141206857342231	266	0.415384615384615	0.266872	HIGD2A
Muscle	VO2max per kg	ENSG00000173153	0.141206857342231	266	0.415384615384615	0.266872	ESRRA
Muscle	VO2max per kg	ENSG00000173436	0.141206857342231	266	0.415384615384615	0.266872	MICOS10
Muscle	VO2max per kg	ENSG00000113456	0.145790200792203	268	0.410989010989011	0.272112	RAD1
Muscle	VO2max per kg	ENSG00000116353	0.145790200792203	268	0.410989010989011	0.272112	MECR
Muscle	VO2max per kg	ENSG00000140990	0.145790200792203	268	0.410989010989011	0.272112	NDUFB10
Muscle	VO2max per kg	ENSG00000197461	0.145790200792203	268	0.410989010989011	0.272112	PDGFA
Muscle	VO2max per kg	ENSG00000136143	0.150475191157159	270	0.406593406593407	0.279986	SUCLA2
Muscle	VO2max per kg	ENSG00000103876	0.155262653539158	272	0.402197802197802	0.28449	FAH
Muscle	VO2max per kg	ENSG00000109919	0.155262653539158	272	0.402197802197802	0.28449	MTCH2
Muscle	VO2max per kg	ENSG00000122971	0.155262653539158	272	0.402197802197802	0.28449	ACADS
Muscle	VO2max per kg	ENSG00000183426	0.155262653539158	272	0.402197802197802	0.28449	NPIPA1
Muscle	VO2max per kg	ENSG00000285121	0.155262653539158	272	0.402197802197802	0.28449	MTCH2
Muscle	VO2max per kg	ENSG00000065518	0.160153381461374	274	0.397802197802198	0.28732	NDUFB4
Muscle	VO2max per kg	ENSG00000089220	0.160153381461374	274	0.397802197802198	0.28732	PEBP1
Muscle	VO2max per kg	ENSG00000100650	0.160153381461374	274	0.397802197802198	0.28732	SRSF5
Muscle	VO2max per kg	ENSG00000120051	0.160153381461374	274	0.397802197802198	0.28732	CFAP58
Muscle	VO2max per kg	ENSG00000167863	0.160153381461374	274	0.397802197802198	0.28732	ATP5PD
Muscle	VO2max per kg	ENSG00000171103	0.160153381461374	274	0.397802197802198	0.28732	TRMT61B
Muscle	VO2max per kg	ENSG00000182712	0.160153381461374	274	0.397802197802198	0.28732	CMC4
Muscle	VO2max per kg	ENSG00000100418	0.165148135976131	276	0.393406593406593	0.291068	DESI1
Muscle	VO2max per kg	ENSG00000101210	0.165148135976131	276	0.393406593406593	0.291068	EEF1A2
Muscle	VO2max per kg	ENSG00000130734	0.165148135976131	276	0.393406593406593	0.291068	ATG4D
Muscle	VO2max per kg	ENSG00000136270	0.165148135976131	276	0.393406593406593	0.291068	TBRG4
Muscle	VO2max per kg	ENSG00000137038	0.165148135976131	276	0.393406593406593	0.291068	DMAC1
Muscle	VO2max per kg	ENSG00000176946	0.165148135976131	276	0.393406593406593	0.291068	THAP4
Muscle	VO2max per kg	ENSG00000090487	0.170247644786917	278	0.389010989010989	0.29402	SPG21
Muscle	VO2max per kg	ENSG00000143575	0.170247644786917	278	0.389010989010989	0.29402	HAX1
Muscle	VO2max per kg	ENSG00000147684	0.170247644786917	278	0.389010989010989	0.29402	NDUFB9
Muscle	VO2max per kg	ENSG00000156885	0.170247644786917	278	0.389010989010989	0.29402	COX6A2
Muscle	VO2max per kg	ENSG00000177084	0.170247644786917	278	0.389010989010989	0.29402	POLE
Muscle	VO2max per kg	ENSG00000181991	0.170247644786917	278	0.389010989010989	0.29402	MRPS11
Muscle	VO2max per kg	ENSG00000232653	0.170247644786917	278	0.389010989010989	0.29402	GOLGA8N
Muscle	VO2max per kg	ENSG00000278535	0.175452601385176	630	-0.384615384615385	0.297873	DHRS11
Muscle	VO2max per kg	ENSG00000067225	0.175452601385176	280	0.384615384615385	0.297873	PKM
Muscle	VO2max per kg	ENSG00000109323	0.175452601385176	280	0.384615384615385	0.297873	MANBA
Muscle	VO2max per kg	ENSG00000137337	0.175452601385176	280	0.384615384615385	0.297873	MDC1
Muscle	VO2max per kg	ENSG00000141905	0.175452601385176	280	0.384615384615385	0.297873	NFIC
Muscle	VO2max per kg	ENSG00000159640	0.175452601385176	280	0.384615384615385	0.297873	ACE
Muscle	VO2max per kg	ENSG00000004534	0.180763664202653	282	0.38021978021978	0.304311	RBM6
Muscle	VO2max per kg	ENSG00000140740	0.180763664202653	282	0.38021978021978	0.304311	UQCRC2
Muscle	VO2max per kg	ENSG00000154723	0.180763664202653	282	0.38021978021978	0.304311	ATP5PF
Muscle	VO2max per kg	ENSG00000108773	0.186181455780064	284	0.375824175824176	0.31082	KAT2A
Muscle	VO2max per kg	ENSG00000165672	0.186181455780064	284	0.375824175824176	0.31082	PRDX3
Muscle	VO2max per kg	ENSG00000168530	0.186181455780064	284	0.375824175824176	0.31082	MYL1
Muscle	VO2max per kg	ENSG00000123545	0.191706561952877	286	0.371428571428571	0.314797	NDUFAF4
Muscle	VO2max per kg	ENSG00000125166	0.191706561952877	286	0.371428571428571	0.314797	GOT2
Muscle	VO2max per kg	ENSG00000127540	0.191706561952877	286	0.371428571428571	0.314797	UQCR11
Muscle	VO2max per kg	ENSG00000136463	0.191706561952877	286	0.371428571428571	0.314797	TACO1
Muscle	VO2max per kg	ENSG00000173894	0.191706561952877	286	0.371428571428571	0.314797	CBX2
Muscle	VO2max per kg	ENSG00000178307	0.191706561952877	286	0.371428571428571	0.314797	TMEM11
Muscle	VO2max per kg	ENSG00000060762	0.197339531054968	288	0.367032967032967	0.31882	MPC1
Muscle	VO2max per kg	ENSG00000094631	0.197339531054968	288	0.367032967032967	0.31882	HDAC6
Muscle	VO2max per kg	ENSG00000129925	0.197339531054968	288	0.367032967032967	0.31882	PGAP6
Muscle	VO2max per kg	ENSG00000140941	0.197339531054968	288	0.367032967032967	0.31882	MAP1LC3B
Muscle	VO2max per kg	ENSG00000178057	0.197339531054968	288	0.367032967032967	0.31882	NDUFAF3
Muscle	VO2max per kg	ENSG00000184076	0.197339531054968	288	0.367032967032967	0.31882	UQCR10
Muscle	VO2max per kg	ENSG00000102743	0.203080873140897	290	0.362637362637363	0.321188	SLC25A15
Muscle	VO2max per kg	ENSG00000125445	0.203080873140897	290	0.362637362637363	0.321188	MRPS7
Muscle	VO2max per kg	ENSG00000135617	0.203080873140897	290	0.362637362637363	0.321188	PRADC1
Muscle	VO2max per kg	ENSG00000148090	0.203080873140897	290	0.362637362637363	0.321188	AUH
Muscle	VO2max per kg	ENSG00000164919	0.203080873140897	290	0.362637362637363	0.321188	COX6C
Muscle	VO2max per kg	ENSG00000167220	0.203080873140897	290	0.362637362637363	0.321188	HDHD2
Muscle	VO2max per kg	ENSG00000206487	0.203080873140897	290	0.362637362637363	0.321188	C6orf136
Muscle	VO2max per kg	ENSG00000280071	0.203080873140897	290	0.362637362637363	0.321188
Muscle	VO2max per kg	ENSG00000230685	0.207349195870975	291.615564743117	0.359086670894248	0.325305	CLIC1
Muscle	VO2max per kg	ENSG00000115457	0.20893105922758	292	0.358241758241758	0.325305	IGFBP2
Muscle	VO2max per kg	ENSG00000130312	0.20893105922758	292	0.358241758241758	0.325305	MRPL34
Muscle	VO2max per kg	ENSG00000163170	0.20893105922758	292	0.358241758241758	0.325305	BOLA3
Muscle	VO2max per kg	ENSG00000166228	0.20893105922758	292	0.358241758241758	0.325305	PCBD1
Muscle	VO2max per kg	ENSG00000167283	0.20893105922758	292	0.358241758241758	0.325305	ATP5MG
Muscle	VO2max per kg	ENSG00000071246	0.214890520556095	294	0.353846153846154	0.332003	VASH1
Muscle	VO2max per kg	ENSG00000075336	0.214890520556095	294	0.353846153846154	0.332003	TIMM21
Muscle	VO2max per kg	ENSG00000179044	0.214890520556095	294	0.353846153846154	0.332003	EXOC3L1
Muscle	VO2max per kg	ENSG00000100941	0.220959647874357	296	0.349450549450549	0.339634	PNN
Muscle	VO2max per kg	ENSG00000166432	0.220959647874357	296	0.349450549450549	0.339634	ZMAT1
Muscle	VO2max per kg	ENSG00000127184	0.227138790741402	298	0.345054945054945	0.341339	COX7C
Muscle	VO2max per kg	ENSG00000130988	0.227138790741402	298	0.345054945054945	0.341339	RGN
Muscle	VO2max per kg	ENSG00000138398	0.227138790741402	298	0.345054945054945	0.341339	PPIG
Muscle	VO2max per kg	ENSG00000141526	0.227138790741402	298	0.345054945054945	0.341339	SLC16A3
Muscle	VO2max per kg	ENSG00000143549	0.227138790741402	298	0.345054945054945	0.341339	TPM3
Muscle	VO2max per kg	ENSG00000148481	0.227138790741402	298	0.345054945054945	0.341339	MINDY3
Muscle	VO2max per kg	ENSG00000167799	0.227138790741402	298	0.345054945054945	0.341339	NUDT8
Muscle	VO2max per kg	ENSG00000004779	0.233428256854	300	0.340659340659341	0.341339	NDUFAB1
Muscle	VO2max per kg	ENSG00000014641	0.233428256854	300	0.340659340659341	0.341339	MDH1
Muscle	VO2max per kg	ENSG00000062485	0.233428256854	300	0.340659340659341	0.341339	CS
Muscle	VO2max per kg	ENSG00000078668	0.233428256854	300	0.340659340659341	0.341339	VDAC3
Muscle	VO2max per kg	ENSG00000108179	0.233428256854	300	0.340659340659341	0.341339	PPIF
Muscle	VO2max per kg	ENSG00000149743	0.233428256854	300	0.340659340659341	0.341339	TRPT1
Muscle	VO2max per kg	ENSG00000156467	0.233428256854	300	0.340659340659341	0.341339	UQCRB
Muscle	VO2max per kg	ENSG00000167522	0.233428256854	300	0.340659340659341	0.341339	ANKRD11
Muscle	VO2max per kg	ENSG00000171953	0.233428256854	300	0.340659340659341	0.341339	ATPAF2
Muscle	VO2max per kg	ENSG00000175567	0.233428256854	300	0.340659340659341	0.341339	UCP2
Muscle	VO2max per kg	ENSG00000175826	0.233428256854	300	0.340659340659341	0.341339	CTDNEP1
Muscle	VO2max per kg	ENSG00000180185	0.233428256854	300	0.340659340659341	0.341339	FAHD1
Muscle	VO2max per kg	ENSG00000288307	0.233428256854	300	0.340659340659341	0.341339	CTDNEP1
Muscle	VO2max per kg	ENSG00000104852	0.239828311396307	302	0.336263736263736	0.347318	SNRNP70
Muscle	VO2max per kg	ENSG00000107438	0.239828311396307	302	0.336263736263736	0.347318	PDLIM1
Muscle	VO2max per kg	ENSG00000159199	0.239828311396307	302	0.336263736263736	0.347318	ATP5MC1
Muscle	VO2max per kg	ENSG00000205669	0.239828311396307	302	0.336263736263736	0.347318	ACOT6
Muscle	VO2max per kg	ENSG00000135469	0.252961030208455	306	0.327472527472527	0.362839	COQ10A
Muscle	VO2max per kg	ENSG00000144118	0.252961030208455	306	0.327472527472527	0.362839	RALB
Muscle	VO2max per kg	ENSG00000185513	0.252961030208455	306	0.327472527472527	0.362839	L3MBTL1
Muscle	VO2max per kg	ENSG00000188690	0.252961030208455	306	0.327472527472527	0.362839	UROS
Muscle	VO2max per kg	ENSG00000154719	0.259694006767029	308	0.323076923076923	0.369849	MRPL39
Muscle	VO2max per kg	ENSG00000164405	0.259694006767029	308	0.323076923076923	0.369849	UQCRQ
Muscle	VO2max per kg	ENSG00000167978	0.259694006767029	308	0.323076923076923	0.369849	SRRM2
Muscle	VO2max per kg	ENSG00000011485	0.273493639241883	312	0.314285714285714	0.384041	PPP5C
Muscle	VO2max per kg	ENSG00000025796	0.273493639241883	312	0.314285714285714	0.384041	SEC63
Muscle	VO2max per kg	ENSG00000105364	0.273493639241883	312	0.314285714285714	0.384041	MRPL4
Muscle	VO2max per kg	ENSG00000128739	0.273493639241883	312	0.314285714285714	0.384041	SNRPN
Muscle	VO2max per kg	ENSG00000131174	0.273493639241883	312	0.314285714285714	0.384041	COX7B
Muscle	VO2max per kg	ENSG00000273607	0.273493639241883	312	0.314285714285714	0.384041	CHCHD10
Muscle	VO2max per kg	ENSG00000137288	0.280560336708067	314	0.30989010989011	0.38687	UQCC2
Muscle	VO2max per kg	ENSG00000139405	0.280560336708067	314	0.30989010989011	0.38687	RITA1
Muscle	VO2max per kg	ENSG00000178127	0.280560336708067	314	0.30989010989011	0.38687	NDUFV2
Muscle	VO2max per kg	ENSG00000188747	0.280560336708067	314	0.30989010989011	0.38687	NOXA1
Muscle	VO2max per kg	ENSG00000198039	0.280560336708067	314	0.30989010989011	0.38687	ZNF273
Muscle	VO2max per kg	ENSG00000006695	0.287738239069734	316	0.305494505494505	0.38687	COX10
Muscle	VO2max per kg	ENSG00000111716	0.287738239069734	316	0.305494505494505	0.38687	LDHB
Muscle	VO2max per kg	ENSG00000125398	0.287738239069734	316	0.305494505494505	0.38687	SOX9
Muscle	VO2max per kg	ENSG00000132423	0.287738239069734	316	0.305494505494505	0.38687	COQ3
Muscle	VO2max per kg	ENSG00000173511	0.287738239069734	316	0.305494505494505	0.38687	VEGFB
Muscle	VO2max per kg	ENSG00000213585	0.287738239069734	316	0.305494505494505	0.38687	VDAC1
Muscle	VO2max per kg	ENSG00000273642	0.287738239069734	316	0.305494505494505	0.38687	NDUFA3
Muscle	VO2max per kg	ENSG00000274359	0.287738239069734	316	0.305494505494505	0.38687	NDUFA3
Muscle	VO2max per kg	ENSG00000275605	0.287738239069734	316	0.305494505494505	0.38687	NDUFA3
Muscle	VO2max per kg	ENSG00000275724	0.287738239069734	316	0.305494505494505	0.38687	NDUFA3
Muscle	VO2max per kg	ENSG00000276220	0.287738239069734	316	0.305494505494505	0.38687	NDUFA3
Muscle	VO2max per kg	ENSG00000276766	0.287738239069734	316	0.305494505494505	0.38687	NDUFA3
Muscle	VO2max per kg	ENSG00000277722	0.287738239069734	316	0.305494505494505	0.38687	NDUFA3
Muscle	VO2max per kg	ENSG00000278365	0.287738239069734	316	0.305494505494505	0.38687	NDUFA3
Muscle	VO2max per kg	ENSG00000135940	0.295027250989737	318	0.301098901098901	0.393152	COX5B
Muscle	VO2max per kg	ENSG00000136003	0.295027250989737	318	0.301098901098901	0.393152	ISCU
Muscle	VO2max per kg	ENSG00000178741	0.295027250989737	318	0.301098901098901	0.393152	COX5A
Muscle	VO2max per kg	ENSG00000248527	0.295027250989737	318	0.301098901098901	0.393152	MTATP6P1
Muscle	VO2max per kg	ENSG00000257529	0.324456020854908	472.099213688167	-0.296975861780679	0.417735	RPL36A-HNRNPH2
Muscle	VO2max per kg	ENSG00000075429	0.302427229914348	320	0.296703296703297	0.40035	CACNG5
Muscle	VO2max per kg	ENSG00000110697	0.302427229914348	320	0.296703296703297	0.40035	PITPNM1
Muscle	VO2max per kg	ENSG00000138029	0.302427229914348	320	0.296703296703297	0.40035	HADHB
Muscle	VO2max per kg	ENSG00000004961	0.309937985690013	322	0.292307692307692	0.404941	HCCS
Muscle	VO2max per kg	ENSG00000113916	0.309937985690013	322	0.292307692307692	0.404941	BCL6
Muscle	VO2max per kg	ENSG00000131378	0.309937985690013	322	0.292307692307692	0.404941	RFTN1
Muscle	VO2max per kg	ENSG00000166816	0.309937985690013	322	0.292307692307692	0.404941	LDHD
Muscle	VO2max per kg	ENSG00000167371	0.309937985690013	322	0.292307692307692	0.404941	PRRT2
Muscle	VO2max per kg	ENSG00000277868	0.309937985690013	322	0.292307692307692	0.404941	CCDC125
Muscle	VO2max per kg	ENSG00000124006	0.317559280210174	324	0.287912087912088	0.411321	OBSL1
Muscle	VO2max per kg	ENSG00000140905	0.317559280210174	324	0.287912087912088	0.411321	GCSH
Muscle	VO2max per kg	ENSG00000166797	0.317559280210174	324	0.287912087912088	0.411321	CIAO2A
Muscle	VO2max per kg	ENSG00000174021	0.317559280210174	324	0.287912087912088	0.411321	GNG5
Muscle	VO2max per kg	ENSG00000088766	0.325290827092695	326	0.283516483516484	0.417735	CRLS1
Muscle	VO2max per kg	ENSG00000124160	0.325290827092695	326	0.283516483516484	0.417735	NCOA5
Muscle	VO2max per kg	ENSG00000288516	0.325290827092695	326	0.283516483516484	0.417735	PRKACA
Muscle	VO2max per kg	ENSG00000004776	0.333132291388399	328	0.279120879120879	0.424179	HSPB6
Muscle	VO2max per kg	ENSG00000184831	0.333132291388399	328	0.279120879120879	0.424179	APOO
Muscle	VO2max per kg	ENSG00000188026	0.333132291388399	328	0.279120879120879	0.424179	RILPL1
Muscle	VO2max per kg	ENSG00000189043	0.333132291388399	328	0.279120879120879	0.424179	NDUFA4
Muscle	VO2max per kg	ENSG00000001497	0.341083289321238	330	0.274725274725275	0.429751	LAS1L
Muscle	VO2max per kg	ENSG00000050393	0.341083289321238	330	0.274725274725275	0.429751	MCUR1
Muscle	VO2max per kg	ENSG00000090863	0.341083289321238	330	0.274725274725275	0.429751	GLG1
Muscle	VO2max per kg	ENSG00000139679	0.341083289321238	330	0.274725274725275	0.429751	LPAR6
Muscle	VO2max per kg	ENSG00000288722	0.341083289321238	330	0.274725274725275	0.429751	F8A1
Muscle	VO2max per kg	ENSG00000072062	0.349143388060547	332	0.27032967032967	0.436248	PRKACA
Muscle	VO2max per kg	ENSG00000125741	0.349143388060547	332	0.27032967032967	0.436248	OPA3
Muscle	VO2max per kg	ENSG00000160808	0.349143388060547	332	0.27032967032967	0.436248	MYL3
Muscle	VO2max per kg	ENSG00000283018	0.349143388060547	332	0.27032967032967	0.436248	MRPS12
Muscle	VO2max per kg	ENSG00000103852	0.357312105525854	334	0.265934065934066	0.44005	TTC23
Muscle	VO2max per kg	ENSG00000172172	0.357312105525854	334	0.265934065934066	0.44005	MRPL13
Muscle	VO2max per kg	ENSG00000196440	0.357312105525854	334	0.265934065934066	0.44005	ARMCX4
Muscle	VO2max per kg	ENSG00000206549	0.357312105525854	334	0.265934065934066	0.44005
Muscle	VO2max per kg	ENSG00000243970	0.357312105525854	334	0.265934065934066	0.44005	PPIEL
Muscle	VO2max per kg	ENSG00000256269	0.357312105525854	334	0.265934065934066	0.44005	HMBS
Muscle	VO2max per kg	ENSG00000270885	0.357312105525854	334	0.265934065934066	0.44005	RASL10B
Muscle	VO2max per kg	ENSG00000103121	0.373973221123601	338	0.257142857142857	0.45869	CMC2
Muscle	VO2max per kg	ENSG00000143158	0.373973221123601	338	0.257142857142857	0.45869	MPC2
Muscle	VO2max per kg	ENSG00000146072	0.382464407553374	340	0.252747252747253	0.467197	TNFRSF21
Muscle	VO2max per kg	ENSG00000244005	0.382464407553374	340	0.252747252747253	0.467197	NFS1
Muscle	VO2max per kg	ENSG00000079393	0.391061789147751	342	0.248351648351648	0.473847	DUSP13
Muscle	VO2max per kg	ENSG00000134056	0.391061789147751	342	0.248351648351648	0.473847	MRPS36
Muscle	VO2max per kg	ENSG00000139746	0.391061789147751	342	0.248351648351648	0.473847	RBM26
Muscle	VO2max per kg	ENSG00000144218	0.391061789147751	342	0.248351648351648	0.473847	AFF3
Muscle	VO2max per kg	ENSG00000061938	0.399764635817032	344	0.243956043956044	0.479558	TNK2
Muscle	VO2max per kg	ENSG00000118939	0.399764635817032	344	0.243956043956044	0.479558	UCHL3
Muscle	VO2max per kg	ENSG00000120053	0.399764635817032	344	0.243956043956044	0.479558	GOT1
Muscle	VO2max per kg	ENSG00000134871	0.399764635817032	344	0.243956043956044	0.479558	COL4A2
Muscle	VO2max per kg	ENSG00000237973	0.399764635817032	344	0.243956043956044	0.479558	MTCO1P12
Muscle	VO2max per kg	ENSG00000167524	0.40857216775622	346	0.23956043956044	0.488175	RSKR
Muscle	VO2max per kg	ENSG00000186377	0.40857216775622	346	0.23956043956044	0.488175	CYP4X1
Muscle	VO2max per kg	ENSG00000027001	0.417483555488169	348	0.235164835164835	0.496847	MIPEP
Muscle	VO2max per kg	ENSG00000111328	0.417483555488169	348	0.235164835164835	0.496847	CDK2AP1
Muscle	VO2max per kg	ENSG00000171202	0.426497919941949	350	0.230769230769231	0.506572	TMEM126A
Muscle	VO2max per kg	ENSG00000005882	0.444831815480673	354	0.221978021978022	0.524204	PDK2
Muscle	VO2max per kg	ENSG00000091136	0.444831815480673	354	0.221978021978022	0.524204	LAMB1
Muscle	VO2max per kg	ENSG00000137124	0.444831815480673	354	0.221978021978022	0.524204	ALDH1B1
Muscle	VO2max per kg	ENSG00000138379	0.444831815480673	354	0.221978021978022	0.524204	MSTN
Muscle	VO2max per kg	ENSG00000120992	0.454149341656956	356	0.217582417582418	0.532054	LYPLA1
Muscle	VO2max per kg	ENSG00000183785	0.454149341656956	356	0.217582417582418	0.532054	TUBA8
Muscle	VO2max per kg	ENSG00000197044	0.454149341656956	356	0.217582417582418	0.532054	ZNF441
Muscle	VO2max per kg	ENSG00000090263	0.463565835143748	358	0.213186813186813	0.538884	MRPS33
Muscle	VO2max per kg	ENSG00000131730	0.463565835143748	358	0.213186813186813	0.538884	CKMT2
Muscle	VO2max per kg	ENSG00000166407	0.463565835143748	358	0.213186813186813	0.538884	LMO1
Muscle	VO2max per kg	ENSG00000187498	0.463565835143748	358	0.213186813186813	0.538884	COL4A1
Muscle	VO2max per kg	ENSG00000175455	0.473080171321481	360	0.208791208791209	0.547825	CCDC14
Muscle	VO2max per kg	ENSG00000186827	0.473080171321481	360	0.208791208791209	0.547825	TNFRSF4
Muscle	VO2max per kg	ENSG00000130822	0.482691177195478	362	0.204395604395604	0.556809	PNCK
Muscle	VO2max per kg	ENSG00000242265	0.482691177195478	362	0.204395604395604	0.556809	PEG10
Muscle	VO2max per kg	ENSG00000163660	0.502198266185848	366	0.195604395604396	0.577096	CCNL1
Muscle	VO2max per kg	ENSG00000175701	0.502198266185848	366	0.195604395604396	0.577096	MTLN
Muscle	VO2max per kg	ENSG00000256500	0.507793380198331	367.027902789348	0.19334526859484	0.582412
Muscle	VO2max per kg	ENSG00000242114	0.512091764574595	368	0.191208791208791	0.586223	MTFP1
Muscle	VO2max per kg	ENSG00000197816	0.522076764040787	370	0.186813186813187	0.596517	CCDC180
Muscle	VO2max per kg	ENSG00000127241	0.532151855360508	372	0.182417582417582	0.60344	MASP1
Muscle	VO2max per kg	ENSG00000141258	0.532151855360508	372	0.182417582417582	0.60344	SGSM2
Muscle	VO2max per kg	ENSG00000157833	0.532151855360508	372	0.182417582417582	0.60344	GAREM2
Muscle	VO2max per kg	ENSG00000172115	0.532151855360508	372	0.182417582417582	0.60344	CYCS
Muscle	VO2max per kg	ENSG00000204711	0.55256644787295	534	-0.173626373626374	0.625409	CFAP95
Muscle	VO2max per kg	ENSG00000160678	0.562902903487392	378	0.169230769230769	0.635911	S100A1
Muscle	VO2max per kg	ENSG00000021300	0.573323360987644	530	-0.164835164835165	0.644051	PLEKHB1
Muscle	VO2max per kg	ENSG00000135070	0.573323360987644	380	0.164835164835165	0.644051	ISCA1
Muscle	VO2max per kg	ENSG00000137802	0.573323360987644	380	0.164835164835165	0.644051	MAPKBP1
Muscle	VO2max per kg	ENSG00000213918	0.583826187585235	528	-0.16043956043956	0.654626	DNASE1
Muscle	VO2max per kg	ENSG00000138867	0.594409707681894	384	0.156043956043956	0.664015	GUCD1
Muscle	VO2max per kg	ENSG00000167074	0.594409707681894	384	0.156043956043956	0.664015	TEF
Muscle	VO2max per kg	ENSG00000107262	0.60507220358306	386	0.151648351648352	0.674672	BAG1
Muscle	VO2max per kg	ENSG00000160097	0.626627046051523	390	0.142857142857143	0.697413	FNDC5
Muscle	VO2max per kg	ENSG00000262334	0.637515753630442	518	-0.138461538461538	0.705611	RPH3AL
Muscle	VO2max per kg	ENSG00000136378	0.637515753630442	392	0.138461538461538	0.705611	ADAMTS7
Muscle	VO2max per kg	ENSG00000186866	0.637515753630442	392	0.138461538461538	0.705611	POFUT2
Muscle	VO2max per kg	ENSG00000112137	0.64847616069147	516	-0.134065934065934	0.712494	PHACTR1
Muscle	VO2max per kg	ENSG00000115694	0.64847616069147	394	0.134065934065934	0.712494	STK25
Muscle	VO2max per kg	ENSG00000116560	0.64847616069147	394	0.134065934065934	0.712494	SFPQ
Muscle	VO2max per kg	ENSG00000168542	0.64847616069147	394	0.134065934065934	0.712494	COL3A1
Muscle	VO2max per kg	ENSG00000101825	0.659506350902761	396	0.12967032967033	0.720661	MXRA5
Muscle	VO2max per kg	ENSG00000106853	0.659506350902761	396	0.12967032967033	0.720661	PTGR1
Muscle	VO2max per kg	ENSG00000186352	0.659506350902761	396	0.12967032967033	0.720661	ANKRD37
Muscle	VO2max per kg	ENSG00000108106	0.670604370794816	512	-0.125274725274725	0.731458	UBE2S
Muscle	VO2max per kg	ENSG00000174943	0.681768230694678	510	-0.120879120879121	0.742288	KCTD13
Muscle	VO2max per kg	ENSG00000147010	0.704285336616916	404	0.112087912087912	0.764035	SH3KBP1
Muscle	VO2max per kg	ENSG00000158321	0.704285336616916	404	0.112087912087912	0.764035	AUTS2
Muscle	VO2max per kg	ENSG00000053438	0.715634431087095	504	-0.107692307692308	0.770782	NNAT
Muscle	VO2max per kg	ENSG00000139410	0.715634431087095	504	-0.107692307692308	0.770782	SDSL
Muscle	VO2max per kg	ENSG00000273841	0.715634431087095	504	-0.107692307692308	0.770782	TAF9
Muscle	VO2max per kg	ENSG00000138193	0.715634431087094	406	0.107692307692308	0.770782	PLCE1
Muscle	VO2max per kg	ENSG00000117115	0.727041064526361	408	0.103296703296703	0.781667	PADI2
Muscle	VO2max per kg	ENSG00000277111	0.736304825717826	500.049532210922	-0.0990099609031255	0.786951	PLEKHM1
Muscle	VO2max per kg	ENSG00000164089	0.738503081250952	500	-0.0989010989010989	0.786951	ETNPPL
Muscle	VO2max per kg	ENSG00000105649	0.738503081250951	410	0.0989010989010989	0.786951	RAB3A
Muscle	VO2max per kg	ENSG00000130635	0.738503081250951	410	0.0989010989010989	0.786951	COL5A1
Muscle	VO2max per kg	ENSG00000163431	0.738503081250951	410	0.0989010989010989	0.786951	LMOD1
Muscle	VO2max per kg	ENSG00000272670	0.770746801575551	259.040269517868	0.0942647918955649	0.813823	DOC2B
Muscle	VO2max per kg	ENSG00000132681	0.761584492880023	496	-0.0901098901098901	0.805831	ATP1A4
Muscle	VO2max per kg	ENSG00000175564	0.761584492880022	414	0.0901098901098901	0.805831	UCP3
Muscle	VO2max per kg	ENSG00000181322	0.761584492880022	414	0.0901098901098901	0.805831	NME9
Muscle	VO2max per kg	ENSG00000188086	0.761584492880022	414	0.0901098901098901	0.805831	PRSS45P
Muscle	VO2max per kg	ENSG00000109063	0.77319943086607	494	-0.0857142857142857	0.813823	MYH3
Muscle	VO2max per kg	ENSG00000276111	0.773199430866069	416	0.0857142857142857	0.813823	SDCCAG8
Muscle	VO2max per kg	ENSG00000101040	0.784860840614789	418	0.0813186813186813	0.824653	ZMYND8
Muscle	VO2max per kg	ENSG00000183889	0.796566427832341	420	0.0769230769230769	0.834897
Muscle	VO2max per kg	ENSG00000100362	0.797389196041777	420.620099940665	0.0755602199106272	0.834897	PVALB
Muscle	VO2max per kg	ENSG00000226314	0.805165835997499	421.963676378657	0.072607304662292	0.841573	ZKSCAN8P1
Muscle	VO2max per kg	ENSG00000233327	0.820100837854584	486	-0.0681318681318681	0.855695	USP32P2
Muscle	VO2max per kg	ENSG00000065361	0.831924956139184	484	-0.0637362637362637	0.863535	ERBB3
Muscle	VO2max per kg	ENSG00000151468	0.831924956139184	484	-0.0637362637362637	0.863535	CCDC3
Muscle	VO2max per kg	ENSG00000176894	0.831924956139184	426	0.0637362637362637	0.863535	PXMP2
Muscle	VO2max per kg	ENSG00000129204	0.855675102870577	480	-0.0549450549450549	0.88513	USP6
Muscle	VO2max per kg	ENSG00000100628	0.855675102870577	430	0.0549450549450549	0.88513	ASB2
Muscle	VO2max per kg	ENSG00000277753	0.867596308123435	478	-0.0505494505494506	0.89592	MUC20
Muscle	VO2max per kg	ENSG00000183908	0.903515165297325	438	0.0373626373626374	0.931411	LRRC55
Muscle	VO2max per kg	ENSG00000153291	0.915531645846804	440	0.032967032967033	0.940572	SLC25A27
Muscle	VO2max per kg	ENSG00000215252	0.915531645846804	440	0.032967032967033	0.940572	GOLGA8B
Muscle	VO2max per kg	ENSG00000133020	0.927565750411486	468	-0.0285714285714286	0.951309	MYH8
Muscle	VO2max per kg	ENSG00000131002	0.945983670156841	214	0.0272727272727273	0.966898	TXLNGY
Muscle	VO2max per kg	ENSG00000274665	0.933135866286746	466.250031928435	-0.0247253448976591	0.955391	PVALB
Muscle	VO2max per kg	ENSG00000105327	0.951676825142244	464	-0.0197802197802198	0.968707	BBC3
Muscle	VO2max per kg	ENSG00000206394	0.957424299446705	447.840888772814	0.0157343103894194	0.968707	CLIC1
Muscle	VO2max per kg	ENSG00000223639	0.957424299446705	447.840888772814	0.0157343103894194	0.968707	CLIC1
Muscle	VO2max per kg	ENSG00000226248	0.957424299446705	447.840888772814	0.0157343103894194	0.968707	CLIC1
Muscle	VO2max per kg	ENSG00000226417	0.957424299446705	447.840888772814	0.0157343103894194	0.968707	CLIC1
Muscle	VO2max per kg	ENSG00000226651	0.957424299446705	447.840888772814	0.0157343103894194	0.968707	CLIC1
Muscle	VO2max per kg	ENSG00000099889	0.963748772502748	462	-0.0153846153846154	0.971834	ARVCF
Muscle	VO2max per kg	ENSG00000147535	0.963748772502748	462	-0.0153846153846154	0.971834	PLPP5
Muscle	VO2max per kg	ENSG00000134817	0.975828301047903	460	-0.010989010989011	0.982367	APLNR
Muscle	VO2max per kg	ENSG00000185040	0.982133093543087	451.996697852605	0.00660066406020837	0.98706	SPDYE16
Muscle	VO2max per kg	ENSG00000108352	0.987912886056802	452	0.00659340659340659	0.991211	RAPGEFL1
Muscle	VO2max per kg	ENSG00000154237	1	456	-0.0021978021978022	1	LRRK1
Muscle	VO2max per kg	ENSG00000188385	1	454	0.0021978021978022	1	JAKMIP3
Liver	VO2max per kg	ENSG00000142784	1	364	0	1	WDTC1
Liver	VO2max per kg	ENSG00000122203	0.992769768768747	362	0.00549450549450549	1	KIAA1191
Liver	VO2max per kg	ENSG00000137491	0.978311453941831	368	-0.010989010989011	1	SLCO2B1
Liver	VO2max per kg	ENSG00000214717	0.978311453941831	368	-0.010989010989011	1	ZBED1
Liver	VO2max per kg	ENSG00000008513	0.934992302718377	374	-0.0274725274725275	1	ST3GAL1
Liver	VO2max per kg	ENSG00000144659	0.920585447351698	352	0.032967032967033	1	SLC25A38
Liver	VO2max per kg	ENSG00000160007	0.906202123878284	378	-0.0384615384615385	1	ARHGAP35
Liver	VO2max per kg	ENSG00000198670	0.709624772741501	406	-0.115384615384615	1	LPA
Liver	VO2max per kg	ENSG00000115414	0.603931204034312	422	-0.159340659340659	1	FN1
Liver	VO2max per kg	ENSG00000168763	0.553621558251875	430	-0.181318681318681	1	CNNM3
Liver	VO2max per kg	ENSG00000085872	0.529184736920623	434	-0.192307692307692	1	CHERP
Liver	VO2max per kg	ENSG00000136603	0.458991989586345	446	-0.225274725274725	1	SKIL
Liver	VO2max per kg	ENSG00000112081	0.414969916573171	454	-0.247252747252747	1	SRSF3
Liver	VO2max per kg	ENSG00000274779	0.324652305696781	472	-0.296703296703297	1	NOMO1
Liver	VO2max per kg	ENSG00000242616	0.254997689115259	488	-0.340659340659341	1	GNG10
Liver	VO2max per kg	ENSG00000159650	0.182195776349148	508	-0.395604395604396	1	UROC1
Adipose	VO2max per kg	ENSG00000006210	0.0437916986710857	262	0.532142857142857	1	CX3CL1
Adipose	VO2max per kg	ENSG00000125878	0.0488302079049731	268	0.521428571428571	1	TCF15
Adipose	VO2max per kg	ENSG00000140961	0.056215875993234	276	0.507142857142857	1	OSGIN1
Adipose	VO2max per kg	ENSG00000160216	0.115905942942724	322	0.425	1	AGPAT3
Adipose	VO2max per kg	ENSG00000263961	0.137001197178762	786	-0.403571428571428	1	RHEX
Adipose	VO2max per kg	ENSG00000122733	0.163683225434411	347.810460400227	0.378909892142451	1	PHF24
Adipose	VO2max per kg	ENSG00000132563	0.18239313285607	356	0.364285714285714	1	REEP2
Adipose	VO2max per kg	ENSG00000152953	0.22635313788882	746	-0.332142857142857	1	STK32B
Adipose	VO2max per kg	ENSG00000100448	0.247927883409865	738	-0.317857142857143	1	CTSG
Adipose	VO2max per kg	ENSG00000146409	0.276682020395682	392	0.3	1	SLC18B1
Adipose	VO2max per kg	ENSG00000156011	0.313811632786844	716	-0.278571428571429	1	PSD3
Adipose	VO2max per kg	ENSG00000198952	0.320277413570048	406	0.275	1	SMG5
Adipose	VO2max per kg	ENSG00000099866	0.326822107241016	712	-0.271428571428571	1	MADCAM1
Adipose	VO2max per kg	ENSG00000164638	0.333445516507358	710	-0.267857142857143	1	SLC29A4
Adipose	VO2max per kg	ENSG00000172366	0.353785685715614	416	0.257142857142857	1	MCRIP2
Adipose	VO2max per kg	ENSG00000138615	0.367734618943773	700	-0.25	1	CILP
Adipose	VO2max per kg	ENSG00000081052	0.37482475819644	698	-0.246428571428571	1	COL4A4
Adipose	VO2max per kg	ENSG00000165392	0.37482475819644	422	0.246428571428571	1	WRN
Adipose	VO2max per kg	ENSG00000242173	0.396553278906183	428	0.235714285714286	1	ARHGDIG
Adipose	VO2max per kg	ENSG00000124549	0.426576869534091	684	-0.221428571428571	1	BTN2A3P
Adipose	VO2max per kg	ENSG00000133083	0.434267300891017	682	-0.217857142857143	1	DCLK1
Adipose	VO2max per kg	ENSG00000092009	0.457772271288752	444	0.207142857142857	1	CMA1
Adipose	VO2max per kg	ENSG00000122420	0.465749711122254	674	-0.203571428571429	1	PTGFR
Adipose	VO2max per kg	ENSG00000139192	0.473797257909756	448	0.2	1	TAPBPL
Adipose	VO2max per kg	ENSG00000140287	0.473797257909757	672	-0.2	1	HDC
Adipose	VO2max per kg	ENSG00000078902	0.481914203143901	450	0.196428571428571	1	TOLLIP
Adipose	VO2max per kg	ENSG00000187189	0.498353330125204	454	0.189285714285714	1	TSPYL4
Adipose	VO2max per kg	ENSG00000169855	0.515060927061739	662	-0.182142857142857	1	ROBO1
Adipose	VO2max per kg	ENSG00000010932	0.540611255267815	656	-0.171428571428571	1	FMO1
Adipose	VO2max per kg	ENSG00000159307	0.575553597973424	648	-0.157142857142857	1	SCUBE1
Adipose	VO2max per kg	ENSG00000122121	0.611439506807749	640	-0.142857142857143	1	XPNPEP2
Adipose	VO2max per kg	ENSG00000158270	0.611439506807749	480	0.142857142857143	1	COLEC12
Adipose	VO2max per kg	ENSG00000087237	0.638932943879	634	-0.132142857142857	1	CETP
Adipose	VO2max per kg	ENSG00000101974	0.638932943879	486	0.132142857142857	1	ATP11C
Adipose	VO2max per kg	ENSG00000185813	0.648201799187281	488	0.128571428571429	1	PCYT2
Adipose	VO2max per kg	ENSG00000175322	0.657520919334464	630	-0.125	1	ZNF519
Adipose	VO2max per kg	ENSG00000133226	0.666889120976749	628	-0.121428571428571	1	SRRM1
Adipose	VO2max per kg	ENSG00000110002	0.67630520176269	494	0.117857142857143	1	VWA5A
Adipose	VO2max per kg	ENSG00000165914	0.67630520176269	626	-0.117857142857143	1	TTC7B
Adipose	VO2max per kg	ENSG00000149534	0.695276098851476	622	-0.110714285714286	1	MS4A2
Adipose	VO2max per kg	ENSG00000167005	0.695276098851476	498	0.110714285714286	1	NUDT21
Adipose	VO2max per kg	ENSG00000073150	0.704828419246109	620	-0.107142857142857	1	PANX2
Adipose	VO2max per kg	ENSG00000115414	0.704828419246109	500	0.107142857142857	1	FN1
Adipose	VO2max per kg	ENSG00000288690	0.714423627861307	618	-0.103571428571429	1	FLJ43315
Adipose	VO2max per kg	ENSG00000039537	0.724060433819824	616	-0.1	1	C6
Adipose	VO2max per kg	ENSG00000074410	0.733737529914827	614	-0.0964285714285714	1	CA12
Adipose	VO2max per kg	ENSG00000112936	0.733737529914827	614	-0.0964285714285714	1	C7
Adipose	VO2max per kg	ENSG00000082196	0.753207284938775	510	0.0892857142857143	1	C1QTNF3
Adipose	VO2max per kg	ENSG00000111912	0.753207284938775	510	0.0892857142857143	1	NCOA7
Adipose	VO2max per kg	ENSG00000144028	0.753207284938775	510	0.0892857142857143	1	SNRNP200
Adipose	VO2max per kg	ENSG00000164120	0.77282212722531	514	0.0821428571428571	1	HPGD
Adipose	VO2max per kg	ENSG00000168079	0.77282212722531	606	-0.0821428571428571	1	SCARA5
Adipose	VO2max per kg	ENSG00000160539	0.782680528604611	516	0.0785714285714286	1	PLPP7
Adipose	VO2max per kg	ENSG00000147140	0.792571061577752	518	0.075	1	NONO
Adipose	VO2max per kg	ENSG00000118495	0.812442880003941	598	-0.0678571428571429	1	PLAGL1
Adipose	VO2max per kg	ENSG00000119685	0.812442880003941	598	-0.0678571428571429	1	TTLL5
Adipose	VO2max per kg	ENSG00000164692	0.812442880003941	522	0.0678571428571429	1	COL1A2
Adipose	VO2max per kg	ENSG00000250479	0.832426178918743	526	0.0607142857142857	1	CHCHD10
Adipose	VO2max per kg	ENSG00000163359	0.842456020796488	528	0.0571428571428571	1	COL6A3
Adipose	VO2max per kg	ENSG00000154175	0.852509376815679	530	0.0535714285714286	1	ABI3BP
Adipose	VO2max per kg	ENSG00000111605	0.862584774457331	532	0.05	1	CPSF6
Adipose	VO2max per kg	ENSG00000158555	0.872680732366173	534	0.0464285714285714	1	GDPD5
Adipose	VO2max per kg	ENSG00000196502	0.872680732366173	534	0.0464285714285714	1	SULT1A1
Adipose	VO2max per kg	ENSG00000157404	0.892928362903675	582	-0.0392857142857143	1	KIT
Adipose	VO2max per kg	ENSG00000005108	0.903077033938601	580	-0.0357142857142857	1	THSD7A
Adipose	VO2max per kg	ENSG00000116729	0.903077033938601	580	-0.0357142857142857	1	WLS
Adipose	VO2max per kg	ENSG00000141449	0.903077033938601	540	0.0357142857142857	1	GREB1L
Adipose	VO2max per kg	ENSG00000278167	0.903515165297326	472	-0.0373626373626374	1	CCL18
Adipose	VO2max per kg	ENSG00000120820	0.913240263248664	542	0.0321428571428571	1	GLT8D2
Adipose	VO2max per kg	ENSG00000063854	0.923416534180933	544	0.0285714285714286	1	HAGH
Adipose	VO2max per kg	ENSG00000138449	0.933604324829569	546	0.025	1	SLC40A1
Adipose	VO2max per kg	ENSG00000077232	0.954008355053701	570	-0.0178571428571429	1	DNAJC10
Adipose	VO2max per kg	ENSG00000163931	0.954008355053701	550	0.0178571428571429	1	TKT
Adipose	VO2max per kg	ENSG00000189056	0.964221530060938	552	0.0142857142857143	1	RELN
Adipose	VO2max per kg	ENSG00000163751	0.974440096881549	566	-0.0107142857142857	1	CPA3
Adipose	VO2max per kg	ENSG00000134909	0.984662516552938	564	-0.00714285714285714	1	ARHGAP32
Adipose	VO2max per kg	ENSG00000011143	0.994887248557189	562	-0.00357142857142857	1	MKS1
Adipose	VO2max per kg	ENSG00000069702	0.994887248557189	562	-0.00357142857142857	1	TGFBR3
Adipose	VO2max per kg	ENSG00000168101	0.994887248557189	562	-0.00357142857142857	1	NUDT16L1
Adipose	VO2max per kg	ENSG00000155893	1	560	0	1	PXYLP1
Adipose	VO2max per kg	ENSG00000187626	1	560	0	1	ZKSCAN4

## Sheet: Supplementary Table 3
Tissue	Outcome	Gene ID	P-value	T-statistic	Rho	FDR adjusted P-value	Gene name
Liver	MRI-PDFF	ENSG00000112081	0.992769768768747	366	-0.00549450549450549	0.99277	SRSF3
Liver	MRI-PDFF	ENSG00000168763	0.978311453941831	368	-0.010989010989011	0.99277	CNNM3
Liver	MRI-PDFF	ENSG00000242616	0.848988506886828	342	0.0604395604395604	0.970273	GNG10
Liver	MRI-PDFF	ENSG00000142784	0.834785888052903	388	-0.0659340659340659	0.970273	WDTC1
Liver	MRI-PDFF	ENSG00000144659	0.750730305659702	400	-0.0989010989010989	0.970273	SLC25A38
Liver	MRI-PDFF	ENSG00000115414	0.723248148906413	404	-0.10989010989011	0.970273	FN1
Liver	MRI-PDFF	ENSG00000085872	0.696084751435753	408	-0.120879120879121	0.970273	CHERP
Liver	MRI-PDFF	ENSG00000274779	0.629758139870263	418	-0.148351648351648	0.970273	NOMO1
Liver	MRI-PDFF	ENSG00000214717	0.603931204034313	306	0.159340659340659	0.970273	ZBED1
Liver	MRI-PDFF	ENSG00000122203	0.603931204034312	422	-0.159340659340659	0.970273	KIAA1191
Liver	MRI-PDFF	ENSG00000137491	0.541341049536417	296	0.186813186813187	0.970273	SLCO2B1
Liver	MRI-PDFF	ENSG00000160007	0.529184736920624	294	0.192307692307692	0.970273	ARHGAP35
Liver	MRI-PDFF	ENSG00000008513	0.517155182307656	436	-0.197802197802198	0.970273	ST3GAL1
Liver	MRI-PDFF	ENSG00000159650	0.436693258252511	278	0.236263736263736	0.970273	UROC1
Liver	MRI-PDFF	ENSG00000198670	0.393835185104886	270	0.258241758241758	0.970273	LPA
Liver	MRI-PDFF	ENSG00000136603	0.297341475651677	478	-0.313186813186813	0.970273	SKIL

## Sheet: Supplementary Table 4
Tissue	Outcome	Gene ID	P-value	T-statistic	Rho	FDR adjusted P-value	Gene name
Adipose	Visceral fat	ENSG00000168101	0.038107	578	-0.587912	1	NUDT16L1
Adipose	Visceral fat	ENSG00000063854	0.14593	520	-0.428571	1	HAGH
Adipose	Visceral fat	ENSG00000154175	0.188772	222	0.39011	1	ABI3BP
Adipose	Visceral fat	ENSG00000160539	0.188772	222	0.39011	1	PLPP7
Adipose	Visceral fat	ENSG00000185813	0.202388	502	-0.379121	1	PCYT2
Adipose	Visceral fat	ENSG00000139192	0.247007	490	-0.346154	1	TAPBPL
Adipose	Visceral fat	ENSG00000100448	0.271458	484	-0.32967	1	CTSG
Adipose	Visceral fat	ENSG00000169855	0.279927	482	-0.324176	1	ROBO1
Adipose	Visceral fat	ENSG00000163751	0.288555	480	-0.318681	1	CPA3
Adipose	Visceral fat	ENSG00000156011	0.297341	250	0.313187	1	PSD3
Adipose	Visceral fat	ENSG00000250479	0.297341	478	-0.313187	1	CHCHD10
Adipose	Visceral fat	ENSG00000163931	0.306287	476	-0.307692	1	TKT
Adipose	Visceral fat	ENSG00000122121	0.315391	254	0.302198	1	XPNPEP2
Adipose	Visceral fat	ENSG00000133083	0.315391	474	-0.302198	1	DCLK1
Adipose	Visceral fat	ENSG00000092009	0.324652	472	-0.296703	1	CMA1
Adipose	Visceral fat	ENSG00000078902	0.343646	260	0.285714	1	TOLLIP
Adipose	Visceral fat	ENSG00000119685	0.343646	468	-0.285714	1	TTLL5
Adipose	Visceral fat	ENSG00000005108	0.353376	466	-0.28022	1	THSD7A
Adipose	Visceral fat	ENSG00000087237	0.363262	464	-0.274725	1	CETP
Adipose	Visceral fat	ENSG00000140287	0.373301	462	-0.269231	1	HDC
Adipose	Visceral fat	ENSG00000039537	0.404328	456	-0.252747	1	C6
Adipose	Visceral fat	ENSG00000081052	0.404328	272	0.252747	1	COL4A4
Adipose	Visceral fat	ENSG00000152953	0.425759	276	0.241758	1	STK32B
Adipose	Visceral fat	ENSG00000187626	0.425759	276	0.241758	1	ZKSCAN4
Adipose	Visceral fat	ENSG00000138615	0.436693	450	-0.236264	1	CILP
Adipose	Visceral fat	ENSG00000073150	0.447772	280	0.230769	1	PANX2
Adipose	Visceral fat	ENSG00000263961	0.447772	448	-0.230769	1	RHEX
Adipose	Visceral fat	ENSG00000120820	0.481851	442	-0.214286	1	GLT8D2
Adipose	Visceral fat	ENSG00000159307	0.505255	438	-0.203297	1	SCUBE1
Adipose	Visceral fat	ENSG00000158555	0.529185	294	0.192308	1	GDPD5
Adipose	Visceral fat	ENSG00000111912	0.541341	432	-0.186813	1	NCOA7
Adipose	Visceral fat	ENSG00000144028	0.541341	432	-0.186813	1	SNRNP200
Adipose	Visceral fat	ENSG00000006210	0.566024	428	-0.175824	1	CX3CL1
Adipose	Visceral fat	ENSG00000140961	0.566024	428	-0.175824	1	OSGIN1
Adipose	Visceral fat	ENSG00000167005	0.566024	428	-0.175824	1	NUDT21
Adipose	Visceral fat	ENSG00000278167	0.572958	338	-0.181818	1	CCL18
Adipose	Visceral fat	ENSG00000077232	0.578544	426	-0.17033	1	DNAJC10
Adipose	Visceral fat	ENSG00000175322	0.578544	302	0.17033	1	ZNF519
Adipose	Visceral fat	ENSG00000147140	0.603931	422	-0.159341	1	NONO
Adipose	Visceral fat	ENSG00000101974	0.616791	420	-0.153846	1	ATP11C
Adipose	Visceral fat	ENSG00000116729	0.616791	420	-0.153846	1	WLS
Adipose	Visceral fat	ENSG00000187189	0.642829	416	-0.142857	1	TSPYL4
Adipose	Visceral fat	ENSG00000110002	0.656	414	-0.137363	1	VWA5A
Adipose	Visceral fat	ENSG00000196502	0.656	414	-0.137363	1	SULT1A1
Adipose	Visceral fat	ENSG00000011143	0.669269	412	-0.131868	1	MKS1
Adipose	Visceral fat	ENSG00000146409	0.669269	412	-0.131868	1	SLC18B1
Adipose	Visceral fat	ENSG00000074410	0.682632	318	0.126374	1	CA12
Adipose	Visceral fat	ENSG00000112936	0.696085	320	0.120879	1	C7
Adipose	Visceral fat	ENSG00000138449	0.723248	404	-0.10989	1	SLC40A1
Adipose	Visceral fat	ENSG00000141449	0.736951	326	0.104396	1	GREB1L
Adipose	Visceral fat	ENSG00000115414	0.764582	398	-0.0934066	1	FN1
Adipose	Visceral fat	ENSG00000118495	0.764582	330	0.0934066	1	PLAGL1
Adipose	Visceral fat	ENSG00000069702	0.778501	396	-0.0879121	1	TGFBR3
Adipose	Visceral fat	ENSG00000122420	0.778501	332	0.0879121	1	PTGFR
Adipose	Visceral fat	ENSG00000164692	0.778501	332	0.0879121	1	COL1A2
Adipose	Visceral fat	ENSG00000160216	0.792486	334	0.0824176	1	AGPAT3
Adipose	Visceral fat	ENSG00000099866	0.80653	336	0.0769231	1	MADCAM1
Adipose	Visceral fat	ENSG00000122733	0.820632	390	-0.0714286	1	PHF24
Adipose	Visceral fat	ENSG00000189056	0.820632	338	0.0714286	1	RELN
Adipose	Visceral fat	ENSG00000163359	0.834786	340	0.0659341	1	COL6A3
Adipose	Visceral fat	ENSG00000288690	0.834786	388	-0.0659341	1	FLJ43315
Adipose	Visceral fat	ENSG00000149534	0.863236	344	0.0549451	1	MS4A2
Adipose	Visceral fat	ENSG00000133226	0.891847	380	-0.043956	1	SRRM1
Adipose	Visceral fat	ENSG00000155893	0.891847	348	0.043956	1	PXYLP1
Adipose	Visceral fat	ENSG00000111605	0.906202	378	-0.0384615	1	CPSF6
Adipose	Visceral fat	ENSG00000164638	0.906202	378	-0.0384615	1	SLC29A4
Adipose	Visceral fat	ENSG00000168079	0.920585	352	0.032967	1	SCARA5
Adipose	Visceral fat	ENSG00000082196	0.934992	354	0.0274725	1	C1QTNF3
Adipose	Visceral fat	ENSG00000165392	0.934992	354	0.0274725	1	WRN
Adipose	Visceral fat	ENSG00000157404	0.949418	372	-0.021978	1	KIT
Adipose	Visceral fat	ENSG00000158270	0.949418	356	0.021978	1	COLEC12
Adipose	Visceral fat	ENSG00000164120	0.949418	372	-0.021978	1	HPGD
Adipose	Visceral fat	ENSG00000198952	0.949418	372	-0.021978	1	SMG5
Adipose	Visceral fat	ENSG00000010932	0.96386	358	0.0164835	1	FMO1
Adipose	Visceral fat	ENSG00000125878	0.978311	368	-0.010989	1	TCF15
Adipose	Visceral fat	ENSG00000132563	0.978311	368	-0.010989	1	REEP2
Adipose	Visceral fat	ENSG00000165914	0.978311	360	0.010989	1	TTC7B
Adipose	Visceral fat	ENSG00000124549	0.99277	362	0.00549451	1	BTN2A3P
Adipose	Visceral fat	ENSG00000134909	0.99277	366	-0.00549451	1	ARHGAP32
Adipose	Visceral fat	ENSG00000172366	1	364	0	1	MCRIP2
Adipose	Visceral fat	ENSG00000242173	1	364	0	1	ARHGDIG

## Sheet: Supplementary Table 5
Species	Beta	Standard error	W	P-value	Q-value	Differentially abundant	Kingdom	Phylum	Class	Order	Family	Genus	Species
ext_mOTU_v3_16236	0.896704	0.174338	5.14348	2.69689e-07	6.94743e-07	TRUE	k__Bacteria	p__Firmicutes	c__Clostridia	o__Clostridiales	f__Eubacteriaceae	g__Eubacterium	s__Eubacterium_species_incertae_sedis
ext_mOTU_v3_16415	-1.44436	0.219148	-6.59081	4.37432e-11	1.38228e-10	TRUE	k__Bacteria	p__Proteobacteria	c__Deltaproteobacteria	o__Desulfovibrionales	f__Desulfovibrionaceae	g__Desulfovibrio	s__Desulfovibrio_species_incertae_sedis
ext_mOTU_v3_17315	2.42684	0.279312	8.68863	3.6684e-18	1.55252e-17	TRUE	k__Bacteria	p__Firmicutes	c__Clostridia	o__Clostridiales	f__Ruminococcaceae	g__Flavonifractor	s__Flavonifractor_species_incertae_sedis
ext_mOTU_v3_17348	-2.65683	0.533936	-4.97593	6.49347e-07	1.60164e-06	TRUE	k__Bacteria	p__Actinobacteria	c__Coriobacteriia	o__Coriobacteriales	f__Coriobacteriaceae	g__Collinsella	s__Collinsella_species_incertae_sedis
ext_mOTU_v3_17370	1.99532	0.128575	15.5187	2.59085e-54	1.91885e-53	TRUE	k__Bacteria	p__Firmicutes	c__Clostridia	o__Clostridiales	f__Peptococcaceae	g__Peptococcaceae gen. incertae sedis	s__Peptococcaceae_species_incertae_sedis
ext_mOTU_v3_17454	0.491239	0.194588	2.52451	0.0115859	0.0223241	TRUE	k__Bacteria	p__Proteobacteria	c__Betaproteobacteria	o__Burkholderiales	f__Oxalobacteraceae	g__Oxalobacteraceae gen. incertae sedis	s__Oxalobacteraceae_species_incertae_sedis
ext_mOTU_v3_17616	0.000823938	0.301831	0.0027298	0.997822	0.998239	FALSE	k__Bacteria	p__Bacteroidetes	c__Bacteroidia	o__Bacteroidales	f__Bacteroidaceae	g__Bacteroides	s__Bacteroides_species_incertae_sedis
ext_mOTU_v3_17926	0.144665	0.28118	0.514492	0.606908	0.836263	FALSE	k__Bacteria	p__Actinobacteria	c__Actinobacteria	o__Actinomycetales	f__Actinomycetaceae	g__Actinomyces	s__Actinomyces_species_incertae_sedis
ext_mOTU_v3_26371	0.000823938	0.0312302	0.0263827	0.978952	0.998239	FALSE	k__Bacteria	p__Firmicutes	c__Clostridia	o__Clostridiales	f__Ruminococcaceae	g__Ruminococcus	s__Ruminococcus_species_incertae_sedis
ext_mOTU_v3_26639	0.000823938	0.219161	0.00375951	0.997	0.998239	FALSE	k__Bacteria	p__Actinobacteria	c__Actinobacteria	o__Bifidobacteriales	f__Bifidobacteriaceae	g__Bifidobacterium	s__Bifidobacterium_species_incertae_sedis
ext_mOTU_v3_26669	0.000823938	0.0695852	0.0118407	0.990553	0.998239	FALSE	k__Bacteria	p__Bacteroidetes	c__Bacteroidia	o__Bacteroidales	f__Prevotellaceae	g__Prevotellaceae gen. incertae sedis	s__Prevotellaceae_species_incertae_sedis
ext_mOTU_v3_26765	-3.22991	0.252557	-12.7889	1.8923e-37	1.24577e-36	TRUE	k__Bacteria	p__Actinobacteria	c__Coriobacteriia	o__Coriobacteriia order incertae sedis	f__Coriobacteriia fam. incertae sedis	g__Coriobacteriia gen. incertae sedis	s__Coriobacteriia_species_incertae_sedis
ext_mOTU_v3_28958	-0.482968	0.35706	-1.35263	0.176175	0.267651	FALSE	k__Bacteria	p__Firmicutes	c__Clostridia	o__Clostridiales	f__Clostridiales Family XIII. Incertae Sedis	g__Clostridiales Family XIII. Incertae Sedis gen. incertae sedis	s__Clostridiales_Family_XIII__Incertae_Sedis_species_incertae_sedis
meta_mOTU_v3_12227	-0.558356	0.491628	-1.13573	0.256071	0.372323	FALSE	k__Bacteria	p__Firmicutes	c__Firmicutes class incertae sedis	o__Firmicutes order incertae sedis	f__Firmicutes fam. incertae sedis	g__Firmicutes gen. incertae sedis	s__Firmicutes_species_incertae_sedis
meta_mOTU_v3_12240	-1.03742	0.0479565	-21.6325	8.87955e-104	1.05223e-102	TRUE	k__Bacteria	p__Firmicutes	c__Clostridia	o__Clostridiales	f__Lachnospiraceae	g__Lachnospiraceae gen. incertae sedis	s__Lachnospiraceae_species_incertae_sedis
meta_mOTU_v3_12255	1.24328	0.148579	8.3678	5.87027e-17	2.35806e-16	TRUE	k__Bacteria	p__Firmicutes	c__Clostridia	o__Clostridiales	f__Clostridiaceae	g__Clostridium	s__Clostridium_sp__CAG_448
meta_mOTU_v3_12259	-0.229886	0.670722	-0.342744	0.731791	0.982619	FALSE	k__Bacteria	p__Firmicutes	c__Clostridia	o__Clostridiales	f__Ruminococcaceae	g__Ruminococcaceae gen. incertae sedis	s__Ruminococcaceae_species_incertae_sedis
meta_mOTU_v3_12265	5.45505	0.210994	25.854	2.1939e-147	2.88863e-146	TRUE	k__Bacteria	p__Firmicutes	c__Clostridia	o__Clostridiales	f__Clostridiales fam. incertae sedis	g__Clostridiales gen. incertae sedis	s__Clostridiales_species_incertae_sedis
meta_mOTU_v3_12270	6.11561	0.052522	116.439	0	0	TRUE	k__Bacteria	p__Firmicutes	c__Clostridia	o__Clostridiales	f__Clostridiaceae	g__Clostridium	s__Clostridium_sp__CAG_217
meta_mOTU_v3_12276	5.72624	0.0674594	84.8843	0	0	TRUE	k__Bacteria	p__Firmicutes	c__Clostridia	o__Clostridiales	f__Ruminococcaceae	g__Ruminococcus	s__Ruminococcus_sp__CAG_254
meta_mOTU_v3_12290	0.000823938	0.0644888	0.0127764	0.989806	0.998239	FALSE	k__Bacteria	p__Firmicutes	c__Clostridia	o__Clostridiales	f__Clostridiales Family XIII. Incertae Sedis	g__Mogibacterium	s__Mogibacterium_species_incertae_sedis
meta_mOTU_v3_12295	0.000823938	0.0969402	0.00849945	0.993219	0.998239	FALSE	k__Bacteria	p__Bacteroidetes	c__Bacteroidia	o__Bacteroidales	f__Tannerellaceae	g__Parabacteroides	s__Parabacteroides_species_incertae_sedis
meta_mOTU_v3_12306	0.000823938	0.143949	0.00572382	0.995433	0.998239	FALSE	k__Bacteria	p__Firmicutes	c__Clostridia	o__Clostridiales	f__Clostridiaceae	g__Clostridium	s__Clostridium_sp__CAG_127
meta_mOTU_v3_12316	1.27553	0.420599	3.03264	0.00242421	0.00478781	TRUE	k__Bacteria	p__Actinobacteria	c__Coriobacteriia	o__Eggerthellales	f__Eggerthellaceae	g__Eggerthella	s__Eggerthella_species_incertae_sedis
meta_mOTU_v3_12325	1.00874	0.717087	1.40672	0.15951	0.24871	FALSE	k__Bacteria	p__Firmicutes	c__Clostridia	o__Clostridiales	f__Ruminococcaceae	g__Faecalibacterium	s__Faecalibacterium_species_incertae_sedis
meta_mOTU_v3_12329	2.12507	0.11597	18.3242	5.30081e-75	4.18764e-74	TRUE	k__Bacteria	p__Firmicutes	c__Erysipelotrichia	o__Erysipelotrichales	f__Erysipelotrichaceae	g__Holdemanella	s__Holdemanella_biformis
meta_mOTU_v3_12332	-4.92722	1.29855	-3.79441	0.000147993	0.000318859	TRUE	k__Bacteria	p__Bacteroidetes	c__Bacteroidia	o__Bacteroidales	f__Prevotellaceae	g__Prevotella	s__Prevotella_species_incertae_sedis
meta_mOTU_v3_12336	-2.4186	0.346641	-6.97725	3.01022e-12	1.01917e-11	TRUE	k__Bacteria	p__Firmicutes	c__Clostridia	o__Clostridiales	f__Clostridiaceae	g__Butyricicoccus	s__Butyricicoccus_species_incertae_sedis
meta_mOTU_v3_12352	1.58985	0.212448	7.48347	7.23871e-14	2.5229e-13	TRUE	k__Bacteria	p__Firmicutes	c__Clostridia	o__Clostridiales	f__Lachnospiraceae	g__Roseburia	s__Roseburia_sp__40_7
meta_mOTU_v3_12353	0.000823938	0.209176	0.00393897	0.996857	0.998239	FALSE	k__Bacteria	p__Firmicutes	c__Clostridia	o__Clostridiales	f__Oscillospiraceae	g__Oscillibacter	s__Oscillibacter_species_incertae_sedis
meta_mOTU_v3_12366	3.37457	0.65667	5.1389	2.76347e-07	7.04239e-07	TRUE	k__Bacteria	p__Firmicutes	c__Clostridia	o__Clostridiales	f__Lachnospiraceae	g__Roseburia	s__Roseburia_species_incertae_sedis
meta_mOTU_v3_12394	0.000823938	0.0309428	0.0266278	0.978757	0.998239	FALSE	k__Bacteria	p__Proteobacteria	c__Betaproteobacteria	o__Burkholderiales	f__Sutterellaceae	g__Sutterellaceae gen. incertae sedis	s__Sutterellaceae_species_incertae_sedis
meta_mOTU_v3_12400	5.30313	0.0802817	66.0564	0	0	TRUE	k__Bacteria	p__Firmicutes	c__Clostridia	o__Clostridiales	f__Ruminococcaceae	g__Ruminococcus	s__Ruminococcus_sp__CAG_177
meta_mOTU_v3_12568	1.04054	0.228634	4.55114	5.3356e-06	1.26454e-05	TRUE	k__Bacteria	p__Lentisphaerae	c__Lentisphaerae class incertae sedis	o__Lentisphaerae order incertae sedis	f__Lentisphaerae fam. incertae sedis	g__Lentisphaerae gen. incertae sedis	s__Lentisphaerae_species_incertae_sedis
meta_mOTU_v3_12569	-3.96284	0.408558	-9.69957	3.02763e-22	1.3799e-21	TRUE	k__Bacteria	p__Actinobacteria	c__Coriobacteriia	o__Eggerthellales	f__Eggerthellaceae	g__Eggerthellaceae gen. incertae sedis	s__Eggerthellaceae_species_incertae_sedis
meta_mOTU_v3_12596	0.238053	0.732446	0.325011	0.745173	0.992168	FALSE	k__Bacteria	p__Bacteroidetes	c__Bacteroidia	o__Bacteroidales	f__Bacteroidaceae	g__Bacteroides	s__Bacteroides_sp__CAG_144
meta_mOTU_v3_12609	-3.46393	1.07352	-3.2267	0.00125226	0.00253664	TRUE	k__Bacteria	p__Firmicutes	c__Clostridia	o__Clostridiales	f__Clostridiaceae	g__Clostridium	s__Clostridium_sp__AT4
meta_mOTU_v3_12610	3.32402	0.173461	19.163	7.54426e-82	6.62218e-81	TRUE	k__Bacteria	p__Firmicutes	c__Clostridia	o__Clostridiales	f__Oscillospiraceae	g__Oscillibacter	s__Oscillibacter_sp__57_20
meta_mOTU_v3_12688	0.000823938	0.0435628	0.0189138	0.98491	0.998239	FALSE	k__Bacteria	p__Firmicutes	c__Clostridia	o__Clostridiales	f__Eubacteriaceae	g__Eubacterium	s__Eubacterium_sp__CAG_274
meta_mOTU_v3_12694	1.24328	0.122378	10.1593	3.01088e-24	1.39917e-23	TRUE	k__Bacteria	p__Firmicutes	c__Firmicutes class incertae sedis	o__Firmicutes order incertae sedis	f__Firmicutes fam. incertae sedis	g__Firmicutes gen. incertae sedis	s__Firmicutes_bacterium_ADurb_Bin467
meta_mOTU_v3_12762	0.000823938	0.192417	0.00428204	0.996583	0.998239	FALSE	k__Bacteria	p__Firmicutes	c__Clostridia	o__Clostridiales	f__Clostridiaceae	g__Clostridium	s__Clostridium_species_incertae_sedis
meta_mOTU_v3_12852	0.000823938	0.106506	0.00773607	0.993828	0.998239	FALSE	k__Bacteria	p__Firmicutes	c__Clostridia	o__Clostridiales	f__Lachnospiraceae	g__Roseburia	s__Roseburia_sp__CAG_182
meta_mOTU_v3_12950	0.000823938	0.0445329	0.0185018	0.985239	0.998239	FALSE	k__Bacteria	p__Bacteroidetes	c__Bacteroidia	o__Bacteroidales	f__Bacteroidales fam. incertae sedis	g__Bacteroidales gen. incertae sedis	s__Bacteroidales_species_incertae_sedis
meta_mOTU_v3_12983	-0.895056	0.0769945	-11.6249	3.07835e-31	1.65811e-30	TRUE	k__Bacteria	p__Firmicutes	c__Clostridia	o__Clostridiales	f__Clostridiaceae	g__Clostridiaceae gen. incertae sedis	s__Clostridiaceae_species_incertae_sedis
meta_mOTU_v3_12985	0.000823938	0.0768453	0.010722	0.991445	0.998239	FALSE	k__Bacteria	p__Bacteroidetes	c__Bacteroidia	o__Bacteroidales	f__Rikenellaceae	g__Alistipes	s__Alistipes_species_incertae_sedis
meta_mOTU_v3_13005	0.000823938	0.0994937	0.00828131	0.993393	0.998239	FALSE	k__Bacteria	p__Proteobacteria	c__Betaproteobacteria	o__Burkholderiales	f__Sutterellaceae	g__Sutterella	s__Sutterella_species_incertae_sedis
meta_mOTU_v3_13295	2.13916	0.100449	21.2959	1.23773e-100	1.39687e-99	TRUE	k__Bacteria	p__Firmicutes	c__Clostridia	o__Clostridiales	f__Ruminococcaceae	g__Anaeromassilibacillus	s__Anaeromassilibacillus_species_incertae_sedis
meta_mOTU_v3_13426	0.693971	0.121426	5.71518	1.09585e-08	2.98525e-08	TRUE	k__Bacteria	p__Firmicutes	c__Clostridia	o__Clostridiales	f__Peptostreptococcaceae	g__Peptostreptococcaceae gen. incertae sedis	s__Peptostreptococcaceae_species_incertae_sedis
meta_mOTU_v3_13514	-2.87546	0.0774424	-37.1303	9.1049e-302	2.15786e-300	TRUE	k__Bacteria	p__Firmicutes	c__Clostridia	o__Clostridiales	f__Eubacteriaceae	g__Eubacterium	s__uncultured_Eubacterium_sp_
meta_mOTU_v3_13944	3.84802	0.182981	21.0296	3.51793e-98	3.78977e-97	TRUE	k__Bacteria	p__Actinobacteria	c__Coriobacteriia	o__Coriobacteriales	f__Atopobiaceae	g__Atopobiaceae gen. incertae sedis	s__Atopobiaceae_species_incertae_sedis
meta_mOTU_v3_14185	3.36752	0.0701325	48.0166	0	0	TRUE	k__Bacteria	p__Firmicutes	c__Clostridia	o__Clostridia order incertae sedis	f__Clostridia fam. incertae sedis	g__Clostridia gen. incertae sedis	s__Clostridia_species_incertae_sedis
meta_mOTU_v3_14283	0.347398	0.235916	1.47255	0.140874	0.221106	FALSE	k__Bacteria	p__Firmicutes	c__Clostridia	o__Clostridiales	f__Clostridiales fam. incertae sedis	g__Pseudoflavonifractor	s__Pseudoflavonifractor_species_incertae_sedis
ref_mOTU_v3_00077	0.55013	0.314646	1.74841	0.0803935	0.136095	FALSE	k__Bacteria	p__Proteobacteria	c__Gammaproteobacteria	o__Enterobacterales	f__Enterobacteriaceae	g__Enterobacter	s___Enterobacter_sp__Enterobacter_asburiae_Enterobacter_bugandensis_Enterobacter_cancerogenus_Enterobacter_chengduensis_Enterobacter_cloacae_Enterobacter_genomosp__O_Enterobacter_genomosp__S_Enterobacter_hormaechei_Enterobacter_kobei_Enterobacter_ludwigii_Enterobacter_roggenkampii_Enterobacter_sichuanensis_Enterobacter_sp__50588862_Enterobacter_sp__50793107_Enterobacter_sp__50858885_Enterobacter_…
ref_mOTU_v3_00095	0.693971	0.191325	3.62719	0.000286524	0.000595669	TRUE	k__Bacteria	p__Proteobacteria	c__Gammaproteobacteria	o__Enterobacterales	f__Enterobacteriaceae	g__Escherichia	s__Escherichia_coli
ref_mOTU_v3_00283	-0.34575	0.167986	-2.0582	0.0395705	0.0715894	FALSE	k__Bacteria	p__Firmicutes	c__Bacilli	o__Lactobacillales	f__Streptococcaceae	g__Streptococcus	s__Streptococcus_sp__Streptococcus_pneumoniae_Streptococcus_sp__HMSC070B10_Streptococcus_sp__HMSC063B03_Streptococcus_sp__HMSC077D04_Streptococcus_sp__HMSC073F11_Streptococcus_sp__CCUG_49591_Streptococcus_pseudopneumoniae_Streptococcus_mitis_Streptococcus_sp__M334
ref_mOTU_v3_00296	0.000823938	0.104477	0.00788629	0.993708	0.998239	FALSE	k__Bacteria	p__Firmicutes	c__Bacilli	o__Lactobacillales	f__Streptococcaceae	g__Streptococcus	s__Streptococcus_oralis
ref_mOTU_v3_00311	0.000823938	0.0292433	0.0281753	0.977522	0.998239	FALSE	k__Bacteria	p__Firmicutes	c__Bacilli	o__Lactobacillales	f__Streptococcaceae	g__Streptococcus	s__Streptococcus_australis_Streptococcus_australis_Streptococcus_sp__400_SSPC_Streptococcus_sp__343_SSPC_Streptococcus_sp__1171_SSPC_Streptococcus_sp__A12
ref_mOTU_v3_00312	-0.692323	0.398912	-1.73553	0.0826473	0.138918	FALSE	k__Bacteria	p__Firmicutes	c__Bacilli	o__Lactobacillales	f__Streptococcaceae	g__Streptococcus	s__Streptococcus_parasanguinis_Streptococcus_sp__HSISM1_Streptococcus_parasanguinis_Streptococcus_sp__HMSC074F05_Streptococcus_sp__HMSC057G03_Streptococcus_sp__HMSC076C09_Streptococcus_sp__HMSC073D05_Streptococcus_sp__HMSC072C09_Streptococcus_sp__HMSC072G04_Streptococcus_sp__HMSC061E03_Streptococcus_sp__HMSC065C01_Streptococcus_sp__HMSC078D09_Streptococcus_sp__HMSC065E03
ref_mOTU_v3_00717	-0.212262	0.455356	-0.466145	0.641112	0.873238	FALSE	k__Bacteria	p__Bacteroidetes	c__Bacteroidia	o__Bacteroidales	f__Prevotellaceae	g__Prevotella	s__Prevotella_stercorea_Prevotella_stercorea_CAG_629_Prevotella_stercorea
ref_mOTU_v3_00719	-0.34575	0.201609	-1.71496	0.0863534	0.144125	FALSE	k__Bacteria	p__Actinobacteria	c__Coriobacteriia	o__Eggerthellales	f__Eggerthellaceae	g__Eggerthella	s__Eggerthella_lenta_Eggerthella_sp__1_3_56FAA_Eggerthella_lenta_Eggerthella_sp__HGA1
ref_mOTU_v3_00853	-2.62831	0.526427	-4.99273	5.9532e-07	1.48517e-06	TRUE	k__Bacteria	p__Firmicutes	c__Clostridia	o__Clostridiales	f__Ruminococcaceae	g__Ruminococcus	s__Ruminococcus_bromii_Ruminococcus_sp__CAG_108_Ruminococcus_sp__A254_MGS_108_uncultured_Ruminococcus_sp__Ruminococcus_sp__CAG_108_related_41_35_Ruminococcus_bromii
ref_mOTU_v3_00855	-4.26963	0.140311	-30.4298	2.21394e-203	3.49802e-202	TRUE	k__Bacteria	p__Bacteroidetes	c__Bacteroidia	o__Bacteroidales	f__Bacteroidaceae	g__Bacteroides	s__Bacteroides_uniformis
ref_mOTU_v3_00856	1.09944	0.0320859	34.2655	2.56749e-257	5.53177e-256	TRUE	k__Bacteria	p__Firmicutes	c__Clostridia	o__Clostridiales	f__Lachnospiraceae	g__Anaerostipes	s__Anaerostipes_hadrus_uncultured_Eubacterium_sp__Anaerostipes_hadrus
ref_mOTU_v3_00857	-1.5882	0.397663	-3.99384	6.50107e-05	0.000143996	TRUE	k__Bacteria	p__Firmicutes	c__Clostridia	o__Clostridiales	f__Lachnospiraceae	g__Anaerostipes	s__Anaerostipes_hadrus_Lachnospiraceae_bacterium_CAG_25_Firmicutes_bacterium_CAG_552_39_19_Clostridiales_bacterium_Nov_37_41_Clostridium_sp__SS2_1_Anaerostipes_hadrus_Lachnospiraceae_bacterium_5_1_63FAA
ref_mOTU_v3_00860	-1.74697	0.351214	-4.9741	6.55524e-07	1.60164e-06	TRUE	k__Bacteria	p__Firmicutes	c__Clostridia	o__Clostridiales	f__Lachnospiraceae	g__Roseburia	s__Roseburia_inulinivorans_Roseburia_inulinivorans_CAG_15_Roseburia_inulinivorans
ref_mOTU_v3_00861	-0.234178	0.688753	-0.340003	0.733854	0.982619	FALSE	k__Bacteria	p__Firmicutes	c__Clostridia	o__Clostridiales	f__Lachnospiraceae	g__Roseburia	s__Roseburia_hominis
ref_mOTU_v3_01014	-2.14782	0.36404	-5.89995	3.63601e-09	1.00202e-08	TRUE	k__Bacteria	p__Bacteroidetes	c__Bacteroidia	o__Bacteroidales	f__Rikenellaceae	g__Alistipes	s__Alistipes_shahii_Alistipes_sp__56_sp_Nov_56_25_Alistipes_shahii
ref_mOTU_v3_01017	-2.30051	0.0684842	-33.5918	2.20951e-247	4.36377e-246	TRUE	k__Bacteria	p__Bacteroidetes	c__Bacteroidia	o__Bacteroidales	f__Rikenellaceae	g__Alistipes	s__Alistipes_senegalensis
ref_mOTU_v3_01099	0.46478	0.628676	0.739299	0.459725	0.640911	FALSE	k__Bacteria	p__Actinobacteria	c__Actinobacteria	o__Bifidobacteriales	f__Bifidobacteriaceae	g__Bifidobacterium	s__Bifidobacterium_longum_Bifidobacterium_longum_CAG_69_Bifidobacterium_longum
ref_mOTU_v3_01298	0.000823938	0.176295	0.00467362	0.996271	0.998239	FALSE	k__Bacteria	p__Firmicutes	c__Bacilli	o__Lactobacillales	f__Lactobacillaceae	g__Lactobacillus	s__Lactobacillus_delbrueckii_Lactobacillus_sp__HMSC08B12_Lactobacillus_delbrueckii
ref_mOTU_v3_01348	-0.34575	0.279378	-1.23757	0.215876	0.320088	FALSE	k__Bacteria	p__Firmicutes	c__Bacilli	o__Lactobacillales	f__Streptococcaceae	g__Streptococcus	s__Streptococcus_thermophilus_Streptococcus_thermophilus_CAG_236_Streptococcus_thermophilus
ref_mOTU_v3_01350	0.347398	0.153757	2.25939	0.023859	0.0448776	TRUE	k__Bacteria	p__Firmicutes	c__Bacilli	o__Lactobacillales	f__Streptococcaceae	g__Streptococcus	s__Streptococcus_salivarius
ref_mOTU_v3_01577	3.15578	0.0700541	45.0478	0	0	TRUE	k__Bacteria	p__Bacteroidetes	c__Bacteroidia	o__Bacteroidales	f__Bacteroidaceae	g__Bacteroides	s__Bacteroides_eggerthii
ref_mOTU_v3_01579	-4.0433	0.522216	-7.74258	9.74181e-15	3.4982e-14	TRUE	k__Bacteria	p__Bacteroidetes	c__Bacteroidia	o__Bacteroidales	f__Bacteroidaceae	g__Bacteroides	s__Bacteroides_stercoris
ref_mOTU_v3_01591	0.000823938	0.151376	0.005443	0.995657	0.998239	FALSE	k__Bacteria	p__Firmicutes	c__Bacilli	o__Lactobacillales	f__Streptococcaceae	g__Streptococcus	s__Streptococcus_sanguinis
ref_mOTU_v3_01594	-2.47	0.163521	-15.105	1.50032e-51	1.04581e-50	TRUE	k__Bacteria	p__Firmicutes	c__Clostridia	o__Clostridiales	f__Lachnospiraceae	g__Blautia	s__Ruminococcus_gnavus_Ruminococcus_gnavus_CAG_126_Clostridia_bacterium_UC5_1_2D9_Ruminococcus_gnavus_Lachnospiraceae_bacterium_2_1_58FAA
ref_mOTU_v3_01595	0.000823938	0.13583	0.00606594	0.99516	0.998239	FALSE	k__Bacteria	p__Firmicutes	c__Clostridia	o__Clostridiales	f__Ruminococcaceae	g__Ruminococcus	s__Ruminococcus_lactaris
ref_mOTU_v3_01597	0.000823938	0.159505	0.0051656	0.995878	0.998239	FALSE	k__Bacteria	p__Bacteroidetes	c__Bacteroidia	o__Bacteroidales	f__Bacteroidaceae	g__Bacteroides	s__Bacteroides_fragilis
ref_mOTU_v3_01605	0.000823938	0.0444701	0.0185279	0.985218	0.998239	FALSE	k__Bacteria	p__Firmicutes	c__Bacilli	o__Lactobacillales	f__Streptococcaceae	g__Streptococcus	s__Streptococcus_mutans
ref_mOTU_v3_01657	-1.33279	0.437634	-3.04544	0.00232336	0.0046272	TRUE	k__Bacteria	p__Bacteroidetes	c__Bacteroidia	o__Bacteroidales	f__Bacteroidaceae	g__Bacteroides	s__Bacteroides_thetaiotaomicron
ref_mOTU_v3_01910	-0.34575	0.327211	-1.05666	0.290668	0.42005	FALSE	k__Bacteria	p__Actinobacteria	c__Actinobacteria	o__Micrococcales	f__Promicromonosporaceae	g__Isoptericola	s__Isoptericola_variabilis_Actinomyces_sp__HPA0247_Isoptericola_variabilis
ref_mOTU_v3_01911	-0.34575	0.205931	-1.67896	0.0931605	0.154399	FALSE	k__Bacteria	p__Actinobacteria	c__Actinobacteria	o__Actinobacteria order [Actinomycetales/Micrococcales]	f__Actinobacteria fam. [Sanguibacteraceae/Actinomycetaceae/Promicromonosporaceae]	g__Actinobacteria gen. [Xylanimonas/Schaalia/Sanguibacter]	s__Actinobacteria_sp__Schaalia_odontolytica_Actinomyces_sp__HMSC035G02_Xylanimonas_cellulosilytica_Sanguibacter_keddieii_Actinomyces_sp__ICM54
ref_mOTU_v3_01912	0.000823938	0.0662619	0.0124346	0.990079	0.998239	FALSE	k__Bacteria	p__Actinobacteria	c__Actinobacteria	o__Actinomycetales	f__Actinomycetaceae	g__Actinomyces	s__Actinomyces_sp__ICM39
ref_mOTU_v3_01913	-1.15047	0.218792	-5.25827	1.45419e-07	3.78729e-07	TRUE	k__Bacteria	p__Actinobacteria	c__Actinobacteria	o__Actinomycetales	f__Actinomycetaceae	g__Actinomyces	s__Actinomyces_sp__Actinomyces_sp__ICM58_Actinomyces_sp__oral_taxon_172
ref_mOTU_v3_01914	1.35485	0.161747	8.37637	5.45854e-17	2.23047e-16	TRUE	k__Bacteria	p__Actinobacteria	c__Actinobacteria	o__Actinomycetales	f__Actinomycetaceae	g__Actinomyces	s__Actinomyces_sp__ICM47
ref_mOTU_v3_01941	0.000823938	0.108279	0.00760942	0.993929	0.998239	FALSE	k__Bacteria	p__Firmicutes	c__Negativicutes	o__Veillonellales	f__Veillonellaceae	g__Veillonella	s__Veillonella_atypica_Veillonella_sp__HPA0037_Veillonella_atypica_Veillonella_sp__ACP1_Veillonella_sp__ICM51a
ref_mOTU_v3_01949	3.19004	0.171048	18.65	1.26295e-77	1.069e-76	TRUE	k__Bacteria	p__Firmicutes	c__Negativicutes	o__Acidaminococcales	f__Acidaminococcaceae	g__Acidaminococcus	s__Acidaminococcus_intestini_Acidaminococcus_sp__BV3L6_Acidaminococcus_sp__HPA0509_Acidaminococcus_intestini_CAG_325_Acidaminococcus_intestini
ref_mOTU_v3_02018	0.347398	0.250589	1.38632	0.165649	0.256122	FALSE	k__Bacteria	p__Actinobacteria	c__Actinobacteria	o__Actinomycetales	f__Actinomycetaceae	g__Actinomyces	s__Actinomyces_naeslundii
ref_mOTU_v3_02019	-1.00663	0.261963	-3.84263	0.000121724	0.000267116	TRUE	k__Bacteria	p__Actinobacteria	c__Actinobacteria	o__Actinomycetales	f__Actinomycetaceae	g__Actinomyces	s__Actinomyces_oris
ref_mOTU_v3_02041	-0.692323	0.0770044	-8.99069	2.45678e-19	1.07826e-18	TRUE	k__Bacteria	p__Actinobacteria	c__Actinobacteria	o__Actinobacteria order [Actinomycetales/Streptomycetales]	f__Actinobacteria fam. [Actinomycetaceae/Streptomycetaceae]	g__Actinobacteria gen. [Trueperella/Streptomyces]	s__Actinobacteria_sp__Actinomyces_sp__ph3_Trueperella_pyogenes_Streptomyces_cattleya_Actinomyces_sp__oral_taxon_181
ref_mOTU_v3_02100	-0.34575	0.178119	-1.94112	0.0522437	0.0924011	FALSE	k__Bacteria	p__Actinobacteria	c__Actinobacteria	o__Actinomycetales	f__Actinomycetaceae	g__Actinomycetaceae gen. [Actinomyces/Schaalia]	s__Actinomycetaceae_sp__Actinomyces_sp__oral_taxon_877_Actinomyces_hongkongensis_Schaalia_georgiae_Actinomyces_sp__oral_taxon_178
ref_mOTU_v3_02135	-2.42973	0.183598	-13.2339	5.58853e-40	3.78423e-39	TRUE	k__Bacteria	p__Bacteroidetes	c__Bacteroidia	o__Bacteroidales	f__Bacteroidaceae	g__Bacteroides	s__Bacteroides_massiliensis
ref_mOTU_v3_02154	-1.1997	0.39016	-3.07489	0.00210578	0.00422941	TRUE	k__Bacteria	p__Firmicutes	c__Clostridia	o__Clostridiales	f__Lachnospiraceae	g__Blautia	s__Blautia_obeum_wexlerae_Ruminococcus_sp__CAG_9_Blautia_sp__Marseille_P2398_Ruminococcus_sp__CAG_9_related_41_34_Blautia_obeum_Blautia_wexlerae_Ruminococcus_sp__5_1_39BFAA
ref_mOTU_v3_02367	0.141816	0.137788	1.02923	0.303371	0.435751	FALSE	k__Bacteria	p__Bacteroidetes	c__Bacteroidia	o__Bacteroidales	f__Bacteroidaceae	g__Bacteroides	s__Bacteroides_dorei_vulgatus_Bacteroidia_bacterium_UC5_1_2G11_Candidatus_Gastranaerophilales_bacterium_HUM_8_Bacteroides_dorei_Bacteroides_sp__3_1_33FAA_Bacteroides_sp__4_3_47FAA_Bacteroides_sp__9_1_42FAA_Bacteroides_sp__3_1_40A_Bacteroides_vulgatus
ref_mOTU_v3_02370	0.0162098	0.422505	0.0383658	0.969396	0.998239	FALSE	k__Bacteria	p__Firmicutes	c__Clostridia	o__Clostridiales	f__Ruminococcaceae	g__Ruminococcaceae gen. incertae sedis	s__Eubacterium_siraeum_Eubacterium_siraeum_CAG_80_Eubacterium_siraeum
ref_mOTU_v3_02374	2.08802	0.278022	7.51027	5.90066e-14	2.08725e-13	TRUE	k__Bacteria	p__Firmicutes	c__Firmicutes class [Clostridia/Bacilli]	o__Firmicutes order [Clostridiales/Lactobacillales]	f__Firmicutes fam. [Lachnospiraceae/Lactobacillaceae]	g__Firmicutes gen. [Lactobacillus/Lachnospira]	s__Firmicutes_sp__Eubacterium_sp__CAG_76_Eubacterium_sp__CAG76_36_125_Lachnospira_pectinoschiza_Lactobacillus_rogosae
ref_mOTU_v3_02376	0.693971	0.202446	3.42793	0.000608209	0.00124263	TRUE	k__Bacteria	p__Firmicutes	c__Clostridia	o__Clostridiales	f__Eubacteriaceae	g__Eubacterium	s__Eubacterium_eligens_Eubacterium_eligens_CAG_72_Candidatus_Gastranaerophilales_bacterium_HUM_19_Eubacterium_eligens
ref_mOTU_v3_02378	4.17057	0.2036	20.4841	2.98364e-93	2.94634e-92	TRUE	k__Bacteria	p__Firmicutes	c__Clostridia	o__Clostridiales	f__Lachnospiraceae	g__Coprococcus	s__Coprococcus_eutactus_Coprococcus_sp__CAG_131_Coprococcus_sp__CAG_131_42_139_Coprococcus_eutactus
ref_mOTU_v3_02380	0.693971	0.425754	1.62998	0.103105	0.168524	FALSE	k__Bacteria	p__Firmicutes	c__Clostridia	o__Clostridiales	f__Clostridiaceae	g__Clostridium	s__Clostridium_sp__Firmicutes_bacterium_CAG_65_45_313_uncultured_Clostridium_sp_
ref_mOTU_v3_02680	0.000823938	0.0570819	0.0144343	0.988483	0.998239	FALSE	k__Bacteria	p__Firmicutes	c__Clostridia	o__Clostridiales	f__Lachnospiraceae	g__Fusicatenibacter	s__Fusicatenibacter_saccharivorans_Fusicatenibacter_saccharivorans_Blautia_sp__CAG_37_Blautia_sp__CAG_37_48_57
ref_mOTU_v3_02700	-0.34575	0.271721	-1.27244	0.203215	0.306764	FALSE	k__Bacteria	p__Actinobacteria	c__Actinobacteria	o__Bifidobacteriales	f__Bifidobacteriaceae	g__Bifidobacterium	s__Bifidobacterium_pseudocatenulatum
ref_mOTU_v3_02701	-0.687065	0.599434	-1.14619	0.251717	0.368253	FALSE	k__Bacteria	p__Actinobacteria	c__Actinobacteria	o__Bifidobacteriales	f__Bifidobacteriaceae	g__Bifidobacterium	s__Bifidobacterium_catenulatum_kashiwanohense
ref_mOTU_v3_02702	4.6347	0.139904	33.1278	1.18358e-240	2.15776e-239	TRUE	k__Bacteria	p__Actinobacteria	c__Actinobacteria	o__Bifidobacteriales	f__Bifidobacteriaceae	g__Bifidobacterium	s__Bifidobacterium_ruminantium
ref_mOTU_v3_02703	1.692	0.896756	1.8868	0.0591874	0.103143	FALSE	k__Bacteria	p__Actinobacteria	c__Actinobacteria	o__Bifidobacteriales	f__Bifidobacteriaceae	g__Bifidobacterium	s__Bifidobacterium_adolescentis
ref_mOTU_v3_02743	-1.0389	0.154866	-6.70837	1.96809e-11	6.47831e-11	TRUE	k__Bacteria	p__Firmicutes	c__Firmicutes class [Clostridia/Erysipelotrichia]	o__Firmicutes order [Clostridiales/Erysipelotrichales]	f__Firmicutes fam. [Erysipelotrichaceae/Peptostreptococcaceae]	g__Firmicutes gen. [Erysipelatoclostridium/Clostridioides]	s__Firmicutes_sp__Erysipelotrichaceae_bacterium_CAG_64_Clostridioides_difficile_Clostridium_innocuum_Clostridia_bacterium_UC5_1_2G4_Erysipelotrichaceae_bacterium_I46_Erysipelotrichaceae_bacterium_2_2_44A_Erysipelotrichaceae_bacterium_6_1_45_Erysipelotrichaceae_bacterium_21_3_Clostridium_sp__HGF2
ref_mOTU_v3_02792	3.61429	0.464106	7.78765	6.82684e-15	2.48917e-14	TRUE	k__Bacteria	p__Firmicutes	c__Clostridia	o__Clostridiales	f__Ruminococcaceae	g__Ruminococcus	s__Ruminococcus_bicirculans_Ruminococcus_bicirculans_Ruminococcus_sp__CAG_57_Ruminococcus_sp__N15_MGS_57_uncultured_Ruminococcus_sp_
ref_mOTU_v3_02810	0.000823938	0.373227	0.0022076	0.998239	0.998239	FALSE	k__Bacteria	p__Bacteroidetes	c__Bacteroidia	o__Bacteroidales	f__Bacteroidaceae	g__Bacteroides	s__Bacteroides_sp__Bacteroides_sp__14_A__Bacteroides_timonensis_uncultured_Bacteroides_sp__Bacteroides_cellulosilyticus_Bacteroides_intestinalis
ref_mOTU_v3_02949	0.000823938	0.108279	0.00760942	0.993929	0.998239	FALSE	k__Bacteria	p__Actinobacteria	c__Coriobacteriia	o__Coriobacteriales	f__Atopobiaceae	g__Atopobium	s__Atopobium_parvulum_Atopobium_sp__ICM42b_Atopobium_parvulum_Atopobium_sp__BS2
ref_mOTU_v3_02967	-1.15047	0.276501	-4.16081	3.17124e-05	7.22677e-05	TRUE	k__Bacteria	p__Firmicutes	c__Clostridia	o__Clostridiales	f__Clostridiaceae	g__Butyricicoccus	s__Butyricicoccus_sp__uncultured_Butyricicoccus_sp__Clostridia_bacterium_UC5_1_1D1
ref_mOTU_v3_02968	-2.66795	0.0674569	-39.5504	0	0	TRUE	k__Bacteria	p__Firmicutes	c__Clostridia	o__Clostridiales	f__Clostridiales fam. [Clostridiaceae/Ruminococcaceae]	g__Clostridiales gen. [Clostridium/Flavonifractor]	s__Clostridiales_sp__uncultured_Flavonifractor_sp__uncultured_Clostridium_sp_
ref_mOTU_v3_02969	-1.83096	0.377817	-4.84615	1.25881e-06	3.04426e-06	TRUE	k__Bacteria	p__Firmicutes	c__Clostridia	o__Clostridiales	f__Ruminococcaceae	g__Pseudoflavonifractor	s__Pseudoflavonifractor_capillosus_Pseudoflavonifractor_capillosus_uncultured_Flavonifractor_sp_
ref_mOTU_v3_02971	-2.60118	1.15859	-2.24513	0.02476	0.0462056	TRUE	k__Bacteria	p__Firmicutes	c__Clostridia	o__Clostridiales	f__Ruminococcaceae	g__Flavonifractor	s__Flavonifractor_plautii
ref_mOTU_v3_03066	0.52885	1.07713	0.49098	0.623441	0.854078	FALSE	k__Bacteria	p__Proteobacteria	c__Betaproteobacteria	o__Burkholderiales	f__Sutterellaceae	g__Sutterella	s__Sutterella_wadsworthensis_Sutterella_wadsworthensis_CAG_135_Burkholderia_sp__K4410_MGS_135_Sutterella_wadsworthensis
ref_mOTU_v3_03069	-1.86801	0.295514	-6.32124	2.59478e-10	7.68704e-10	TRUE	k__Bacteria	p__Bacteroidetes	c__Bacteroidia	o__Bacteroidales	f__Rikenellaceae	g__Alistipes	s__Alistipes_finegoldii_onderdonkii_Alistipes_sp__CAG_29_Alistipes_sp__AL_1_Alistipes_finegoldii_Alistipes_onderdonkii
ref_mOTU_v3_03116	-5.54226	0.271711	-20.3976	1.75498e-92	1.66372e-91	TRUE	k__Bacteria	p__Actinobacteria	c__Actinobacteria	o__Bifidobacteriales	f__Bifidobacteriaceae	g__Bifidobacterium	s__Bifidobacterium_bifidum_Bifidobacterium_bifidum_CAG_234_Bifidobacterium_bifidum
ref_mOTU_v3_03341	-3.76065	0.476305	-7.89546	2.89253e-15	1.10569e-14	TRUE	k__Bacteria	p__Firmicutes	c__Clostridia	o__Clostridiales	f__Oscillospiraceae	g__Oscillibacter	s__Oscillibacter_sp__Oscillibacter_sp__KLE_1728_Oscillibacter_sp__KLE_1745_uncultured_Oscillibacter_sp_
ref_mOTU_v3_03342	-1.93132	0.245474	-7.86771	3.61193e-15	1.35877e-14	TRUE	k__Bacteria	p__Firmicutes	c__Clostridia	o__Clostridiales	f__Lachnospiraceae	g__Blautia	s__Blautia_massiliensis_Blautia_sp__KLE_1732_Blautia_sp__SF_50_Blautia_massiliensis_Ruminococcus_sp__SR1_5_uncultured_Blautia_sp_
ref_mOTU_v3_03343	0.000823938	0.102798	0.00801511	0.993605	0.998239	FALSE	k__Bacteria	p__Firmicutes	c__Clostridia	o__Clostridiales	f__Clostridiaceae	g__Clostridium	s__Clostridium_sp__Clostridium_sp__KLE_1755_Clostridiales_bacterium_VE202_27
ref_mOTU_v3_03438	-2.45181	0.123857	-19.7955	3.25378e-87	2.96594e-86	TRUE	k__Bacteria	p__Firmicutes	c__Clostridia	o__Clostridiales	f__Ruminococcaceae	g__Anaerotruncus	s__Anaerotruncus_colihominis_Clostridiales_bacterium_VE202_13_Anaerotruncus_colihominis
ref_mOTU_v3_03442	-2.30176	0.370452	-6.21338	5.1856e-10	1.49876e-09	TRUE	k__Bacteria	p__Firmicutes	c__Clostridia	o__Clostridiales	f__Lachnospiraceae	g__Lachnoclostridium	s__Clostridium_clostridioforme_bolteae_Clostridiales_bacterium_VE202_07_Clostridium_sp__VE202_10_Clostridium_clostridioforme_CAG_132_Clostridium_clostridioforme_Clostridia_bacterium_UC5_1_1F7_Lachnoclostridium_sp__YL32_Clostridium_bolteae
ref_mOTU_v3_03444	-2.39292	0.419795	-5.70022	1.19652e-08	3.22243e-08	TRUE	k__Bacteria	p__Firmicutes	c__Clostridia	o__Clostridiales	f__Clostridiales fam. [Lachnospiraceae/Ruminococcaceae]	g__Clostridiales gen. [Sellimonas/Drancourtella]	s__Clostridiales_sp__Clostridiales_bacterium_VE202_14_Drancourtella_massiliensis_Sellimonas_intestinalis_Ruminococcus_sp__DSM_100440
ref_mOTU_v3_03445	-1.0389	0.255297	-4.06937	4.71411e-05	0.0001054	TRUE	k__Bacteria	p__Firmicutes	c__Clostridia	o__Clostridiales	f__Lachnospiraceae	g__Faecalicatena	s__Faecalicatena_contorta_Clostridiales_bacterium_VE202_21_Eubacterium_sp__SB2_Faecalicatena_contorta
ref_mOTU_v3_03446	-0.895056	0.212539	-4.21126	2.53954e-05	5.95911e-05	TRUE	k__Bacteria	p__Firmicutes	c__Clostridia	o__Clostridiales	f__Lachnospiraceae	g__Eisenbergiella	s__Eisenbergiella_tayi_Clostridiales_bacterium_VE202_29_Eisenbergiella_tayi_Lachnospiraceae_bacterium_NLAE_zl_G231_Lachnospiraceae_bacterium_3_1_57FAA_CT1
ref_mOTU_v3_03473	-1.72417	0.137739	-12.5177	5.97715e-36	3.8286e-35	TRUE	k__Bacteria	p__Bacteroidetes	c__Bacteroidia	o__Bacteroidales	f__Bacteroidaceae	g__Bacteroides	s__Bacteroides_caccae
ref_mOTU_v3_03474	0.000823938	0.0876427	0.00940109	0.992499	0.998239	FALSE	k__Bacteria	p__Bacteroidetes	c__Bacteroidia	o__Bacteroidales	f__Bacteroidaceae	g__Bacteroides	s__Bacteroides_finegoldii_uncultured_Bacteroides_sp__Bacteroides_finegoldii
ref_mOTU_v3_03475	-1.93478	0.469077	-4.12465	3.71299e-05	8.38075e-05	TRUE	k__Bacteria	p__Bacteroidetes	c__Bacteroidia	o__Bacteroidales	f__Bacteroidaceae	g__Bacteroides	s__Bacteroides_sp__Bacteroides_sp__HMSC073E02_Bacteroides_ovatus_Bacteroides_xylanisolvens_Bacteroides_sp__1_1_30_Bacteroides_sp__3_1_13_Bacteroides_sp__3_1_23_Bacteroides_sp__2_1_22_Bacteroides_sp__2_2_4_Bacteroides_sp__D1_Bacteroides_sp__D2_Bacteroides_sp__D22_Bacteroides_fragilis
ref_mOTU_v3_03476	0.000823938	0.285131	0.00288968	0.997694	0.998239	FALSE	k__Bacteria	p__Bacteroidetes	c__Bacteroidia	o__Bacteroidales	f__Bacteroidaceae	g__Bacteroides	s__Bacteroides_caecimuris
ref_mOTU_v3_03570	-0.858002	0.183833	-4.66728	3.05215e-06	7.30665e-06	TRUE	k__Bacteria	p__Firmicutes	c__Clostridia	o__Clostridiales	f__Eubacteriaceae	g__Eubacterium	s__Eubacterium_ramulus_Roseburia_sp__CAG_50_Eubacterium_ramulus
ref_mOTU_v3_03591	0.805543	0.507079	1.58859	0.112152	0.181463	FALSE	k__Bacteria	p__Verrucomicrobia	c__Verrucomicrobiae	o__Verrucomicrobiales	f__Akkermansiaceae	g__Akkermansia	s__Akkermansia_muciniphila_Akkermansia_muciniphila_CAG_154_Akkermansia_sp__UNK_MGS_1_Akkermansia_sp__54_46_Akkermansia_sp__Phil8_Akkermansia_muciniphila
ref_mOTU_v3_03595	0.693971	0.116493	5.95721	2.56584e-09	7.15417e-09	TRUE	k__Bacteria	p__Bacteroidetes	c__Bacteroidia	o__Bacteroidales	f__Barnesiellaceae	g__Barnesiella	s__Barnesiella_intestinihominis_Bacteroides_sp__CAG_20_Bacteroides_sp__N54_MGS_20_Barnesiella_intestinihominis
ref_mOTU_v3_03599	0.000823938	0.0683936	0.012047	0.990388	0.998239	FALSE	k__Bacteria	p__Firmicutes	c__Clostridia	o__Clostridiales	f__Clostridiales fam. [Lachnospiraceae/Clostridiaceae]	g__Clostridium	s__Clostridium_sp__Clostridium_sp__CAG_122_Lachnospiraceae_bacterium_TF01_11_Clostridium_sp__CAG_12237_41
ref_mOTU_v3_03601	-2.30176	0.547101	-4.2072	2.58557e-05	6.00766e-05	TRUE	k__Bacteria	p__Firmicutes	c__Clostridia	o__Clostridiales	f__Lachnospiraceae	g__Lachnoclostridium	s__Clostridium_saccharolyticum_Clostridium_sp__CAG_149_Clostridium_sp__M62_1_Clostridium_saccharolyticum
ref_mOTU_v3_03605	0.000823938	0.026588	0.0309891	0.975278	0.998239	FALSE	k__Bacteria	p__Firmicutes	c__Clostridia	o__Clostridiales	f__Clostridiales fam. [Lachnospiraceae/Clostridiaceae]	g__Clostridiales gen. [Clostridium/Coprococcus]	s__Clostridiales_sp__Clostridium_sp__CAG_264_Clostridium_sp__L2_50_uncultured_Coprococcus_sp_
ref_mOTU_v3_03621	0.693971	0.501503	1.38378	0.166425	0.256122	FALSE	k__Bacteria	p__Firmicutes	c__Clostridia	o__Clostridiales	f__Clostridiaceae	g__Clostridium	s__Clostridium_sp__Clostridium_sp__CAG_75_Clostridium_sp__42_12
ref_mOTU_v3_03622	2.3623	0.200148	11.8028	3.77556e-32	2.18246e-31	TRUE	k__Bacteria	p__Firmicutes	c__Clostridia	o__Clostridiales	f__Clostridiaceae	g__Clostridium	s__Clostridium_sp__Clostridium_sp__CAG_81_butyrate_producing_bacterium_SS3_4_uncultured_Clostridium_sp_
ref_mOTU_v3_03626	-0.0319747	0.519607	-0.0615364	0.950932	0.998239	FALSE	k__Bacteria	p__Actinobacteria	c__Coriobacteriia	o__Coriobacteriales	f__Coriobacteriaceae	g__Collinsella	s__Collinsella_aerofaciens_Collinsella_sp__CAG_166_Collinsella_sp__4_8_47FAA_Collinsella_aerofaciens
ref_mOTU_v3_03627	-1.26092	0.462739	-2.72491	0.00643199	0.0125982	TRUE	k__Bacteria	p__Actinobacteria	c__Coriobacteriia	o__Coriobacteriales	f__Coriobacteriaceae	g__Collinsella	s__Collinsella_bouchesdurhonensis_Collinsella_sp__CAG_289_Collinsella_sp__MS5_Collinsella_bouchesdurhonensis
ref_mOTU_v3_03628	0.000823938	0.10654	0.00773362	0.99383	0.998239	FALSE	k__Bacteria	p__Bacteria phylum incertae sedis	c__Bacteria class incertae sedis	o__Bacteria order incertae sedis	f__Bacteria fam. incertae sedis	g__Bacteria gen. incertae sedis	s__bacterium_LF_3_Coprobacillus_sp__CAG_235_bacterium_LF_3_Coprobacillus_sp__CAG_235_29_27_uncultured_Clostridium_sp_
ref_mOTU_v3_03629	0.000823938	0.0414587	0.0198737	0.984144	0.998239	FALSE	k__Bacteria	p__Firmicutes	c__Firmicutes class [Clostridia/Erysipelotrichia]	o__Firmicutes order [Clostridiales/Erysipelotrichales]	f__Firmicutes fam. [Erysipelotrichaceae/Clostridiaceae]	g__Firmicutes gen. [Coprobacillus/Clostridium]	s__Firmicutes_sp__Coprobacillus_sp__8_1_38FAA_uncultured_Clostridium_sp_
ref_mOTU_v3_03632	-0.810106	0.361624	-2.24019	0.0250786	0.0464346	TRUE	k__Bacteria	p__Firmicutes	c__Clostridia	o__Clostridiales	f__Eubacteriaceae	g__Eubacterium	s__Eubacterium_hallii_Eubacterium_hallii_CAG_12_uncultured_Eubacterium_sp__Eubacterium_hallii
ref_mOTU_v3_03633	0.805543	0.436288	1.84635	0.0648407	0.11217	FALSE	k__Bacteria	p__Firmicutes	c__Clostridia	o__Clostridiales	f__Eubacteriaceae	g__Eubacterium	s__Eubacterium_sp__Eubacterium_sp__CAG_146_uncultured_Eubacterium_sp__Eubacterium_sp__38_16
ref_mOTU_v3_03636	0.000823938	0.0638809	0.012898	0.989709	0.998239	FALSE	k__Bacteria	p__Firmicutes	c__Clostridia	o__Clostridiales	f__Ruminococcaceae	g__Faecalibacterium	s__Faecalibacterium_sp__Faecalibacterium_sp__CAG_74_Faecalibacterium_sp__CAG_74_58_120
ref_mOTU_v3_03640	-1.00255	0.15542	-6.45063	1.11384e-10	3.42833e-10	TRUE	k__Bacteria	p__Bacteroidetes	c__Bacteroidia	o__Bacteroidales	f__Tannerellaceae	g__Parabacteroides	s__Parabacteroides_distasonis_Parabacteroides_sp__CAG_2_Bacteroidales_bacterium_43_36_Parabacteroides_sp__2_1_7_Bacteroides_sp__2_1_33B_Parabacteroides_sp__20_3_Bacteroides_sp__3_1_19_Parabacteroides_sp__D13_Parabacteroides_sp__D25_Parabacteroides_sp__D26_Porphyromonas_sp__31_2_Parabacteroides_distasonis
ref_mOTU_v3_03641	-0.895056	0.134567	-6.65138	2.90355e-11	9.29921e-11	TRUE	k__Bacteria	p__Firmicutes	c__Firmicutes class [Negativicutes/Bacilli]	o__Firmicutes order [Acidaminococcales/Lactobacillales]	f__Firmicutes fam. [Carnobacteriaceae/Acidaminococcaceae]	g__Firmicutes gen. [Carnobacterium/Phascolarctobacterium]	s__Firmicutes_sp__Phascolarctobacterium_sp__CAG_207_Carnobacterium_sp__N15_MGS_207
ref_mOTU_v3_03649	0.000823938	0.0644888	0.0127764	0.989806	0.998239	FALSE	k__Bacteria	p__Firmicutes	c__Clostridia	o__Clostridiales	f__Lachnospiraceae	g__Roseburia	s__Roseburia_sp__Roseburia_sp__CAG_100_Roseburia_sp__CAG_10041_57
ref_mOTU_v3_03650	-0.201909	0.490966	-0.411248	0.680891	0.922121	FALSE	k__Bacteria	p__Firmicutes	c__Clostridia	o__Clostridiales	f__Lachnospiraceae	g__Roseburia	s__Roseburia_sp__Roseburia_sp__CAG_45_uncultured_Roseburia_sp_
ref_mOTU_v3_03657	0.212113	0.133672	1.58682	0.112553	0.181463	FALSE	k__Bacteria	p__Firmicutes	c__Clostridia	o__Clostridiales	f__Lachnospiraceae	g__Lachnospiraceae gen. incertae sedis	s__Eubacterium_rectale_Eubacterium_rectale_CAG_36_Eubacterium_sp__41_20_Eubacterium_rectale
ref_mOTU_v3_03658	-2.02398	0.234394	-8.63494	5.87581e-18	2.4431e-17	TRUE	k__Bacteria	p__Firmicutes	c__Clostridia	o__Clostridiales	f__Clostridiales fam. [Lachnospiraceae/Ruminococcaceae]	g__Clostridiales gen. [Ruminococcus/Blautia]	s__Clostridiales_sp__Ruminococcus_sp__CAG_55_Ruminococcus_torques_Ruminococcus_faecis
ref_mOTU_v3_03660	-0.944601	0.257282	-3.67146	0.000241164	0.000505805	TRUE	k__Bacteria	p__Firmicutes	c__Clostridia	o__Clostridiales	f__Lachnospiraceae	g__Blautia	s__Ruminococcus_torques
ref_mOTU_v3_03665	3.58202	0.128921	27.7846	6.66701e-170	9.2946e-169	TRUE	k__Bacteria	p__Proteobacteria	c__Betaproteobacteria	o__Burkholderiales	f__Sutterellaceae	g__Duodenibacillus	s__Duodenibacillus_massiliensis_Sutterella_sp__CAG_397_Duodenibacillus_massiliensis
ref_mOTU_v3_03666	-0.34575	0.178119	-1.94112	0.0522437	0.0924011	FALSE	k__Bacteria	p__Bacteroidetes	c__Bacteroidia	o__Bacteroidales	f__Bacteroidales fam. [Porphyromonadaceae/Barnesiellaceae]	g__Bacteroidales gen. [Coprobacter/Gabonia]	s__Bacteroidales_sp__Tannerella_sp__CAG_118_Coprobacter_secundus_Gabonia_massiliensis
ref_mOTU_v3_03667	0.000823938	0.0664548	0.0123985	0.990108	0.998239	FALSE	k__Bacteria	p__Bacteroidetes	c__Bacteroidia	o__Bacteroidales	f__Barnesiellaceae	g__Coprobacter	s__Coprobacter_fastidiosus_Coprobacter_fastidiosus_Tannerella_sp__CAG_51_Tannerella_sp__6_1_58FAA_CT1
ref_mOTU_v3_03668	0.547198	0.438945	1.24662	0.212537	0.318806	FALSE	k__Bacteria	p__Firmicutes	c__Clostridia	o__Clostridiales	f__Lachnospiraceae	g__Dorea	s__Dorea_formicigenerans_Veillonella_sp__CAG_933_Dorea_formicigenerans_CAG_28_Dorea_sp__AGR2135_uncultured_Dorea_sp__Dorea_formicigenerans
ref_mOTU_v3_03672	-1.52144	0.19393	-7.8453	4.31918e-15	1.59945e-14	TRUE	k__Bacteria	p__Firmicutes	c__Clostridia	o__Clostridiales	f__Lachnospiraceae	g__Lachnoclostridium	s__Clostridium_glycyrrhizinilyticum_Lachnospiraceae_bacterium_CAG_215_Clostridium_glycyrrhizinilyticum_Lachnospiraceae_bacterium_1_4_56FAA
ref_mOTU_v3_03674	-0.692323	0.0372267	-18.5975	3.36594e-77	2.75079e-76	TRUE	k__Bacteria	p__Proteobacteria	c__Betaproteobacteria	o__Burkholderiales	f__Sutterellaceae	g__Parasutterella	s__Parasutterella_excrementihominis_Parasutterella_excrementihominis_CAG_233_Burkholderiales_bacterium_1_1_47_Parasutterella_excrementihominis
ref_mOTU_v3_03675	0.000823938	0.0644888	0.0127764	0.989806	0.998239	FALSE	k__Bacteria	p__Firmicutes	c__Clostridia	o__Clostridiales	f__Clostridiaceae	g__Clostridium	s__Clostridium_sp__Firmicutes_bacterium_CAG_212_uncultured_Clostridium_sp_
ref_mOTU_v3_03680	0.55013	0.0994797	5.53007	3.20095e-08	8.52387e-08	TRUE	k__Bacteria	p__Firmicutes	c__Clostridia	o__Clostridiales	f__Clostridiaceae	g__Clostridium	s__Clostridium_sp__Firmicutes_bacterium_CAG_41_uncultured_Clostridium_sp_
ref_mOTU_v3_03681	1.04054	0.149872	6.9429	3.84127e-12	1.28223e-11	TRUE	k__Bacteria	p__Firmicutes	c__Clostridia	o__Clostridiales	f__Ruminococcaceae	g__Ruminococcus	s__Ruminococcus_sp__Firmicutes_bacterium_CAG_56_uncultured_Ruminococcus_sp_
ref_mOTU_v3_03682	-2.76981	0.024219	-114.365	0	0	TRUE	k__Bacteria	p__Bacteroidetes	c__Bacteroidia	o__Bacteroidales	f__Rikenellaceae	g__Alistipes	s__Alistipes_finegoldii_Alistipes_finegoldii_CAG_68_Alistipes_finegoldii_Alistipes_sp__HGB5
ref_mOTU_v3_03683	-3.83967	0.172939	-22.2024	3.25274e-109	4.05737e-108	TRUE	k__Bacteria	p__Bacteroidetes	c__Bacteroidia	o__Bacteroidales	f__Rikenellaceae	g__Alistipes	s__Alistipes_putredinis_Alistipes_putredinis_CAG_67_Alistipes_putredinis
ref_mOTU_v3_03685	-0.972131	0.585807	-1.65947	0.0970202	0.159679	FALSE	k__Bacteria	p__Firmicutes	c__Clostridia	o__Clostridiales	f__Lachnospiraceae	g__Blautia	s__Blautia_hydrogenotrophica_Blautia_hydrogenotrophica_CAG_147_Blautia_hydrogenotrophica
ref_mOTU_v3_03687	0.000823938	0.059005	0.0139639	0.988859	0.998239	FALSE	k__Bacteria	p__Firmicutes	c__Clostridia	o__Clostridiales	f__Peptostreptococcaceae	g__Intestinibacter	s__Intestinibacter_bartlettii_Clostridium_bartlettii_CAG_1329_Intestinibacter_bartlettii_Clostridium_sp__1_1_41A1FAA_uncultured_Clostridium_sp_
ref_mOTU_v3_03688	-0.803895	0.369468	-2.17582	0.0295689	0.0539064	FALSE	k__Bacteria	p__Firmicutes	c__Clostridia	o__Clostridiales	f__Ruminococcaceae	g__Ruminococcaceae gen. incertae sedis	s__Clostridium_leptum_Clostridium_leptum_CAG_27_Clostridium_leptum_uncultured_Ruminococcus_sp_
ref_mOTU_v3_03690	-0.128091	0.131401	-0.974811	0.329654	0.469063	FALSE	k__Bacteria	p__Firmicutes	c__Clostridia	o__Clostridiales	f__Lachnospiraceae	g__Coprococcus	s__Coprococcus_comes_Coprococcus_comes_CAG_19_Coprococcus_comes_uncultured_Coprococcus_sp_
ref_mOTU_v3_03691	0.000823938	0.130007	0.00633762	0.994943	0.998239	FALSE	k__Bacteria	p__Firmicutes	c__Negativicutes	o__Veillonellales	f__Veillonellaceae	g__Dialister	s__Dialister_invisus_Dialister_invisus_CAG_218_Dialister_invisus
ref_mOTU_v3_03692	-0.866056	0.550921	-1.57201	0.115947	0.185672	FALSE	k__Bacteria	p__Firmicutes	c__Clostridia	o__Clostridiales	f__Lachnospiraceae	g__Dorea	s__Dorea_longicatena_Dorea_longicatena_CAG_42_Dorea_longicatena
ref_mOTU_v3_03693	0.0616724	0.0842009	0.732444	0.463898	0.642946	FALSE	k__Bacteria	p__Firmicutes	c__Clostridia	o__Clostridiales	f__Lachnospiraceae	g__Dorea	s__Dorea_longicatena_Dorea_sp__42_8_Dorea_longicatena
ref_mOTU_v3_03694	-0.34575	0.180374	-1.91685	0.0552574	0.0970075	FALSE	k__Bacteria	p__Firmicutes	c__Erysipelotrichia	o__Erysipelotrichales	f__Erysipelotrichaceae	g__Absiella	s__Absiella_dolichum_Eubacterium_dolichum_CAG_375_Absiella_dolichum
ref_mOTU_v3_03695	1.89292	0.294058	6.43722	1.21679e-10	3.69716e-10	TRUE	k__Archaea	p__Euryarchaeota	c__Methanobacteria	o__Methanobacteriales	f__Methanobacteriaceae	g__Methanobrevibacter	s__Methanobrevibacter_smithii_Methanobrevibacter_smithii_CAG_186_Methanobrevibacter_sp__A54_Methanobrevibacter_smithii
ref_mOTU_v3_03697	-0.732345	0.49594	-1.47668	0.139761	0.220823	FALSE	k__Bacteria	p__Bacteroidetes	c__Bacteroidia	o__Bacteroidales	f__Odoribacteraceae	g__Odoribacter	s__Odoribacter_splanchnicus_Odoribacter_splanchnicus_CAG_14_Odoribacter_sp__N15_MGS_14_Odoribacter_sp__N54_MGS_14_Odoribacter_sp__UNK_MGS_12_Odoribacter_sp__43_10_Odoribacter_splanchnicus
ref_mOTU_v3_03698	-1.59647	0.426368	-3.74434	0.000180866	0.000382726	TRUE	k__Bacteria	p__Bacteroidetes	c__Bacteroidia	o__Bacteroidales	f__Prevotellaceae	g__Paraprevotella	s__Paraprevotella_clara_Paraprevotella_clara_CAG_116_Paraprevotella_clara
ref_mOTU_v3_03700	-5.66369	0.0384384	-147.344	0	0	TRUE	k__Bacteria	p__Firmicutes	c__Negativicutes	o__Acidaminococcales	f__Acidaminococcaceae	g__Phascolarctobacterium	s__Phascolarctobacterium_succinatutens
ref_mOTU_v3_03701	0.469484	0.59688	0.786564	0.431537	0.605174	FALSE	k__Bacteria	p__Bacteroidetes	c__Bacteroidia	o__Bacteroidales	f__Prevotellaceae	g__Prevotella	s__Prevotella_copri_Prevotella_copri_CAG_164_Prevotella_copri
ref_mOTU_v3_03702	-0.522836	0.432686	-1.20835	0.226914	0.334028	FALSE	k__Bacteria	p__Firmicutes	c__Clostridia	o__Clostridiales	f__Lachnospiraceae	g__Roseburia	s__Roseburia_intestinalis_Roseburia_intestinalis_CAG_13_Roseburia_intestinalis
ref_mOTU_v3_03703	-4.44699	0.38531	-11.5413	8.16444e-31	4.20646e-30	TRUE	k__Bacteria	p__Firmicutes	c__Clostridia	o__Clostridiales	f__Lachnospiraceae	g__Blautia	s__Ruminococcus_torques_Ruminococcus_torques_CAG_61_Roseburia_sp__UNK_MGS_15_uncultured_Ruminococcus_sp__Ruminococcus_torques_Lachnospiraceae_bacterium_1_1_57FAA_Lachnospiraceae_bacterium_3_1_46FAA_Lachnospiraceae_bacterium_8_1_57FAA
ref_mOTU_v3_03773	-0.34575	0.158024	-2.18796	0.0286724	0.0526771	FALSE	k__Bacteria	p__Actinobacteria	c__Actinobacteria	o__Micrococcales	f__Micrococcales fam. [Dermacoccaceae/Cellulomonadaceae]	g__Micrococcales gen. [Cellulomonas/Kytococcus]	s__Micrococcales_sp__Kytococcus_sedentarius_Cellulomonas_flavigena_Actinomyces_sp__oral_taxon_180
ref_mOTU_v3_03846	0.000823938	0.108279	0.00760942	0.993929	0.998239	FALSE	k__Bacteria	p__Actinobacteria	c__Actinobacteria	o__Actinomycetales	f__Actinomycetaceae	g__Actinomyces	s__Actinomyces_marseillensis_pacaensis_Actinomyces_sp__S6_Spd3_Actinomyces_marseillensis_Actinomyces_pacaensis
ref_mOTU_v3_03928	-1.0389	0.42504	-2.44424	0.0145159	0.0275222	TRUE	k__Bacteria	p__Firmicutes	c__Clostridia	o__Clostridiales	f__Clostridiales fam. incertae sedis	g__Intestinimonas	s__Intestinimonas_butyriciproducens_Intestinimonas_butyriciproducens_uncultured_Clostridium_sp_
ref_mOTU_v3_03970	0.000823938	0.0549919	0.0149829	0.988046	0.998239	FALSE	k__Bacteria	p__Firmicutes	c__Bacilli	o__Lactobacillales	f__Streptococcaceae	g__Streptococcus	s__Streptococcus_gordonii
ref_mOTU_v3_04054	0.000823938	0.373368	0.00220677	0.998239	0.998239	FALSE	k__Bacteria	p__Actinobacteria	c__Actinobacteria	o__Actinomycetales	f__Actinomycetaceae	g__Actinomyces	s__Actinomyces_graevenitzii
ref_mOTU_v3_04300	-2.38944	0.204711	-11.6723	1.76662e-31	9.73697e-31	TRUE	k__Bacteria	p__Proteobacteria	c__Deltaproteobacteria	o__Desulfovibrionales	f__Desulfovibrionaceae	g__Bilophila	s__Bilophila_wadsworthia_Bilophila_wadsworthia_Bilophila_sp__4_1_30
ref_mOTU_v3_04326	0.000823938	0.233873	0.00352301	0.997189	0.998239	FALSE	k__Bacteria	p__Actinobacteria	c__Actinobacteria	o__Bifidobacteriales	f__Bifidobacteriaceae	g__Bifidobacterium	s__Bifidobacterium_angulatum
ref_mOTU_v3_04646	-1.3187	0.506625	-2.60292	0.00924336	0.0179564	TRUE	k__Bacteria	p__Firmicutes	c__Clostridia	o__Clostridiales	f__Ruminococcaceae	g__Bittarella	s__Bittarella_massiliensis_Clostridium_sp__ATCC_29733_Bittarella_massiliensis_Clostridium_sp__DSM_4029
ref_mOTU_v3_04664	4.58402	0.0875212	52.3761	0	0	TRUE	k__Bacteria	p__Firmicutes	c__Clostridia	o__Clostridiales	f__Oscillospiraceae	g__Oscillibacter	s__Oscillibacter_sp__Oscillibacter_sp__ER4_Firmicutes_bacterium_CAG_129_59_24
ref_mOTU_v3_04703	0.347398	0.280843	1.23698	0.216093	0.320088	FALSE	k__Bacteria	p__Firmicutes	c__Erysipelotrichia	o__Erysipelotrichales	f__Erysipelotrichaceae	g__Turicibacter	s__Turicibacter_sanguinis_Turicibacter_sanguinis_Turicibacter_sp__H121
ref_mOTU_v3_04716	-1.68569	0.227315	-7.41566	1.2102e-13	4.15676e-13	TRUE	k__Bacteria	p__Firmicutes	c__Clostridia	o__Clostridiales	f__Ruminococcaceae	g__Ruthenibacterium	s__Ruthenibacterium_lactatiformans_Ruthenibacterium_lactatiformans_Ruminococcaceae_bacterium_cv2_Subdoligranulum_sp__4_3_54A2FAA
ref_mOTU_v3_04772	-2.778	0.232808	-11.9326	8.00344e-33	4.74204e-32	TRUE	k__Bacteria	p__Proteobacteria	c__Betaproteobacteria	o__Burkholderiales	f__Sutterellaceae	g__Sutterella	s__Sutterella_wadsworthensis_Sutterella_sp__KLE1602_Sutterella_sp__63_29_Sutterella_wadsworthensis
ref_mOTU_v3_04800	-0.692323	0.0644888	-10.7356	6.93042e-27	3.28502e-26	TRUE	k__Bacteria	p__Actinobacteria	c__Actinobacteria	o__Micrococcales	f__Micrococcaceae	g__Rothia	s__Rothia_dentocariosa_Rothia_sp__HMSC08A08_Rothia_sp__HMSC071F11_Rothia_sp__HMSC058E10_Rothia_sp__HMSC064D08_Rothia_sp__HMSC067H10_Rothia_sp__HMSC065G12_Rothia_sp__HMSC036D11_Rothia_sp__HMSC069C01_Rothia_sp__HMSC065D02_Rothia_dentocariosa
ref_mOTU_v3_04828	-1.77685	0.057936	-30.6692	1.46646e-206	2.48251e-205	TRUE	k__Bacteria	p__Firmicutes	c__Clostridia	o__Clostridiales	f__Lachnospiraceae	g__Lachnoclostridium	s__Clostridium_citroniae_Clostridium_sp__FS41_Clostridium_citroniae_uncultured_Clostridium_sp_
ref_mOTU_v3_05137	-2.26726	0.350511	-6.46846	9.90099e-11	3.08754e-10	TRUE	k__Bacteria	p__Firmicutes	c__Clostridia	o__Clostridiales	f__Clostridiales fam. [Eubacteriaceae/Ruminococcaceae]	g__Clostridiales gen. [Ruminococcus/Eubacterium]	s__Clostridiales_sp__uncultured_Eubacterium_sp__uncultured_Ruminococcus_sp_
ref_mOTU_v3_05138	-1.24163	0.194141	-6.39549	1.60034e-10	4.80103e-10	TRUE	k__Bacteria	p__Firmicutes	c__Clostridia	o__Clostridiales	f__Clostridiales fam. [Clostridiaceae/Ruminococcaceae]	g__Clostridiales gen. [Ruminococcus/Clostridium]	s__Clostridiales_sp__uncultured_Ruminococcus_sp__uncultured_Clostridium_sp_
ref_mOTU_v3_05139	0.203556	0.69299	0.293736	0.768959	0.998239	FALSE	k__Bacteria	p__Firmicutes	c__Clostridia	o__Clostridiales	f__Lachnospiraceae	g__Blautia	s__Blautia_obeum_uncultured_Ruminococcus_sp__Blautia_obeum
ref_mOTU_v3_05140	1.09944	0.0894933	12.2851	1.08883e-34	6.61671e-34	TRUE	k__Bacteria	p__Firmicutes	c__Clostridia	o__Clostridiales	f__Lachnospiraceae	g__Blautia	s__Blautia_obeum_uncultured_Ruminococcus_sp__Blautia_sp__Marseille_P3087_Blautia_obeum
ref_mOTU_v3_05236	-2.17753	0.191681	-11.3602	6.60145e-30	3.32882e-29	TRUE	k__Bacteria	p__Firmicutes	c__Clostridia	o__Clostridiales	f__Ruminococcaceae	g__Phocea	s__Phocea_massiliensis_Clostridia_bacterium_UC5_1_2F7_Phocea_massiliensis
ref_mOTU_v3_05238	-1.28165	0.644917	-1.98731	0.046888	0.0841852	FALSE	k__Bacteria	p__Firmicutes	c__Clostridia	o__Clostridiales	f__Ruminococcaceae	g__Flavonifractor	s__Flavonifractor_plautii_Clostridia_bacterium_UC5_1_2H11_Flavonifractor_plautii_Lachnospiraceae_bacterium_7_1_58FAA
ref_mOTU_v3_05264	-0.548482	0.30607	-1.79201	0.0731309	0.124691	FALSE	k__Bacteria	p__Actinobacteria	c__Actinobacteria	o__Micrococcales	f__Micrococcaceae	g__Rothia	s__Rothia_mucilaginosa_Rothia_sp__HMSC072B03_Rothia_sp__HMSC062F03_Rothia_sp__HMSC068F09_Rothia_sp__HMSC072E10_Rothia_mucilaginosa
ref_mOTU_v3_05265	-0.692323	0.0335729	-20.6215	1.76006e-94	1.81362e-93	TRUE	k__Bacteria	p__Actinobacteria	c__Actinobacteria	o__Micrococcales	f__Micrococcaceae	g__Rothia	s__Rothia_mucilaginosa_Rothia_sp__HMSC071B01_Rothia_sp__HMSC078H08_Rothia_sp__HMSC065C03_Rothia_sp__HMSC061D12_Rothia_sp__HMSC069D01_Rothia_sp__HMSC064F07_Rothia_sp__HMSC075F09_Rothia_sp__HMSC062H08_Rothia_sp__HMSC065C12_Rothia_sp__HMSC069C10_Rothia_sp__HMSC065B04_Rothia_sp__HMSC069C04_Rothia_sp__HMSC073B08_Rothia_sp__HMSC066G02_Rothia_sp__HMSC068E02_Rothia_sp__HMSC061E04_Rothia_sp__HMSC072B04_Ro…
ref_mOTU_v3_05400	0.000823938	0.119613	0.00688836	0.994504	0.998239	FALSE	k__Bacteria	p__Bacteroidetes	c__Bacteroidia	o__Bacteroidales	f__Tannerellaceae	g__Parabacteroides	s__Parabacteroides_johnsonii
ref_mOTU_v3_05401	-1.79832	0.354286	-5.07591	3.85652e-07	9.72335e-07	TRUE	k__Bacteria	p__Bacteroidetes	c__Bacteroidia	o__Bacteroidales	f__Tannerellaceae	g__Parabacteroides	s__Parabacteroides_merdae_Parabacteroides_sp__merdae_related_45_40_Parabacteroides_merdae
ref_mOTU_v3_05920	0.000823938	0.122609	0.00672004	0.994638	0.998239	FALSE	k__Bacteria	p__Firmicutes	c__Erysipelotrichia	o__Erysipelotrichales	f__Erysipelotrichaceae	g__Holdemania	s__Holdemania_sp__Marseille_P2844
ref_mOTU_v3_05921	-2.54297	0.15208	-16.7213	9.16609e-63	7.00763e-62	TRUE	k__Bacteria	p__Firmicutes	c__Erysipelotrichia	o__Erysipelotrichales	f__Erysipelotrichaceae	g__Holdemania	s__Holdemania_filiformis
ref_mOTU_v3_06109	3.4604	1.40742	2.45868	0.0139448	0.0266526	TRUE	k__Bacteria	p__Firmicutes	c__Clostridia	o__Clostridiales	f__Ruminococcaceae	g__Faecalibacterium	s__Faecalibacterium_prausnitzii
ref_mOTU_v3_06110	-0.198078	0.669115	-0.29603	0.767207	0.998239	FALSE	k__Bacteria	p__Firmicutes	c__Clostridia	o__Clostridiales	f__Ruminococcaceae	g__Faecalibacterium	s__Faecalibacterium_prausnitzii_uncultured_Faecalibacterium_sp__Faecalibacterium_prausnitzii
ref_mOTU_v3_06307	-3.7511	0.606491	-6.18492	6.21357e-10	1.77424e-09	TRUE	k__Bacteria	p__Actinobacteria	c__Coriobacteriia	o__Coriobacteriales	f__Coriobacteriaceae	g__Collinsella	s__Collinsella_intestinalis
ref_mOTU_v3_06317	-1.73204	0.148361	-11.6746	1.71971e-31	9.70411e-31	TRUE	k__Bacteria	p__Firmicutes	c__Clostridia	o__Clostridiales	f__Lachnospiraceae	g__Lachnoclostridium	s__Clostridium_asparagiforme_lavalense
ref_mOTU_v3_06391	1.15212	0.300404	3.83523	0.000125447	0.000272761	TRUE	k__Bacteria	p__Firmicutes	c__Clostridia	o__Clostridiales	f__Clostridiaceae	g__Clostridium	s__uncultured_Clostridium_sp_
ref_mOTU_v3_06538	-2.9613	0.372133	-7.95764	1.75347e-15	6.81267e-15	TRUE	k__Bacteria	p__Actinobacteria	c__Coriobacteriia	o__Coriobacteriales	f__Coriobacteriaceae	g__Senegalimassilia	s__Senegalimassilia_anaerobia
ref_mOTU_v3_06543	0.000823938	0.0644888	0.0127764	0.989806	0.998239	FALSE	k__Bacteria	p__Actinobacteria	c__Actinobacteria	o__Corynebacteriales	f__Corynebacteriaceae	g__Corynebacterium	s__Corynebacterium_durum
ref_mOTU_v3_06695	-1.05931	0.172947	-6.12503	9.06666e-10	2.55809e-09	TRUE	k__Bacteria	p__Bacteroidetes	c__Bacteroidia	o__Bacteroidales	f__Rikenellaceae	g__Alistipes	s__Alistipes_obesi
ref_mOTU_v3_07379	-1.64709	0.305099	-5.39855	6.71799e-08	1.76907e-07	TRUE	k__Bacteria	p__Bacteroidetes	c__Bacteroidia	o__Bacteroidales	f__Rikenellaceae	g__Alistipes	s__Alistipes_ihumii
ref_mOTU_v3_07640	-1.24163	0.297601	-4.17212	3.01773e-05	6.9437e-05	TRUE	k__Bacteria	p__Firmicutes	c__Clostridia	o__Clostridiales	f__Clostridiaceae	g__Clostridium	s__Clostridium_sp__CAG_58
ref_mOTU_v3_07647	-1.52735	0.131979	-11.5727	5.66905e-31	2.9857e-30	TRUE	k__Bacteria	p__Firmicutes	c__Clostridia	o__Clostridiales	f__Clostridiaceae	g__Clostridium	s__Clostridium_sp__CAG_7
ref_mOTU_v3_07675	1.19977	0.792698	1.51353	0.130145	0.20701	FALSE	k__Bacteria	p__Firmicutes	c__Clostridia	o__Clostridiales	f__Eubacteriaceae	g__Eubacterium	s__Eubacterium_sp__CAG_180
ref_mOTU_v3_07679	1.44601	0.161169	8.97198	2.91218e-19	1.25489e-18	TRUE	k__Bacteria	p__Firmicutes	c__Clostridia	o__Clostridiales	f__Eubacteriaceae	g__Eubacterium	s__Eubacterium_sp__CAG_38
ref_mOTU_v3_07726	0.000823938	0.037301	0.0220889	0.982377	0.998239	FALSE	k__Bacteria	p__Firmicutes	c__Firmicutes class incertae sedis	o__Firmicutes order incertae sedis	f__Firmicutes fam. incertae sedis	g__Firmicutes gen. incertae sedis	s__Firmicutes_bacterium_CAG_102
ref_mOTU_v3_07728	-4.63536	0.159403	-29.0794	6.5326e-186	9.67642e-185	TRUE	k__Bacteria	p__Firmicutes	c__Firmicutes class incertae sedis	o__Firmicutes order incertae sedis	f__Firmicutes fam. incertae sedis	g__Firmicutes gen. incertae sedis	s__Firmicutes_bacterium_CAG_114
ref_mOTU_v3_07731	0.000823938	0.135095	0.00609896	0.995134	0.998239	FALSE	k__Bacteria	p__Firmicutes	c__Firmicutes class incertae sedis	o__Firmicutes order incertae sedis	f__Firmicutes fam. incertae sedis	g__Firmicutes gen. incertae sedis	s__Firmicutes_bacterium_CAG_137
ref_mOTU_v3_07733	1.79258	0.268701	6.6713	2.53552e-11	8.23177e-11	TRUE	k__Bacteria	p__Firmicutes	c__Firmicutes class incertae sedis	o__Firmicutes order incertae sedis	f__Firmicutes fam. incertae sedis	g__Firmicutes gen. incertae sedis	s__Firmicutes_bacterium_CAG_170
ref_mOTU_v3_07734	0.000823938	0.0824551	0.00999256	0.992027	0.998239	FALSE	k__Bacteria	p__Firmicutes	c__Firmicutes class incertae sedis	o__Firmicutes order incertae sedis	f__Firmicutes fam. incertae sedis	g__Firmicutes gen. incertae sedis	s__Firmicutes_bacterium_CAG_227
ref_mOTU_v3_08094	1.15212	0.845199	1.36313	0.172841	0.26428	FALSE	k__Bacteria	p__Actinobacteria	c__Coriobacteriia	o__Eggerthellales	f__Eggerthellaceae	g__Adlercreutzia	s__Adlercreutzia_equolifaciens
ref_mOTU_v3_08865	-2.40119	0.668319	-3.59288	0.000327048	0.000674004	TRUE	k__Bacteria	p__Firmicutes	c__Clostridia	o__Clostridiales	f__Clostridiaceae	g__Clostridium	s__Clostridium_phoceensis
ref_mOTU_v3_09093	-1.24163	0.129759	-9.56872	1.08233e-21	4.83986e-21	TRUE	k__Bacteria	p__Firmicutes	c__Clostridia	o__Clostridia order incertae sedis	f__Clostridia fam. incertae sedis	g__Clostridia gen. incertae sedis	s__Clostridia_bacterium_UC5_1_2E3
ref_mOTU_v3_09389	1.35485	0.164087	8.2569	1.49508e-16	5.90556e-16	TRUE	k__Bacteria	p__Firmicutes	c__Clostridia	o__Clostridiales	f__Peptostreptococcaceae	g__Romboutsia	s__Romboutsia_timonensis
ref_mOTU_v3_09413	-0.648818	0.666777	-0.973065	0.330521	0.469063	FALSE	k__Bacteria	p__Firmicutes	c__Clostridia	o__Clostridiales	f__Eubacteriaceae	g__Eubacteriaceae gen. incertae sedis	s__Eubacteriaceae_bacterium_CHKCI005
ref_mOTU_v3_10002	0.000823938	0.134646	0.00611929	0.995118	0.998239	FALSE	k__Bacteria	p__Firmicutes	c__Clostridia	o__Clostridiales	f__Christensenellaceae	g__Christensenella	s__Christensenella_massiliensis
ref_mOTU_v3_10172	0.000823938	0.0990107	0.0083217	0.99336	0.998239	FALSE	k__Bacteria	p__Firmicutes	c__Clostridia	o__Clostridiales	f__Ruminococcaceae	g__Massilimaliae	s__Massilimaliae_massiliensis
ref_mOTU_v3_10185	0.000823938	0.0644888	0.0127764	0.989806	0.998239	FALSE	k__Bacteria	p__Firmicutes	c__Clostridia	o__Clostridiales	f__Oscillospiraceae	g__Oscillibacter	s__Oscillibacter_sp__PC13
ref_mOTU_v3_10237	-0.692323	0.184061	-3.76137	0.000168985	0.000360806	TRUE	k__Bacteria	p__Firmicutes	c__Clostridia	o__Clostridiales	f__Clostridiaceae	g__Massilioclostridium	s__Massilioclostridium_coli
ref_mOTU_v3_10248	0.000823938	0.0524717	0.0157025	0.987472	0.998239	FALSE	k__Bacteria	p__Firmicutes	c__Clostridia	o__Clostridiales	f__Clostridiaceae	g__Clostridium	s__Clostridium_sp__Marseille_P3244
ref_mOTU_v3_10689	-1.66528	0.154619	-10.7702	4.76062e-27	2.30259e-26	TRUE	k__Bacteria	p__Firmicutes	c__Negativicutes	o__Veillonellales	f__Veillonellaceae	g__Allisonella	s__Allisonella_histaminiformans
ref_mOTU_v3_11151	-1.5882	0.127951	-12.4126	2.23359e-35	1.39305e-34	TRUE	k__Bacteria	p__Firmicutes	c__Clostridia	o__Clostridiales	f__Eubacteriaceae	g__Eubacterium	s__Eubacterium_ventriosum
ref_mOTU_v3_11851	0.853198	1.03768	0.822217	0.410953	0.579738	FALSE	k__Bacteria	p__Firmicutes	c__Clostridia	o__Clostridiales	f__Lachnospiraceae	g__Coprococcus	s__Coprococcus_catus
ref_mOTU_v3_11860	-2.48408	0.163885	-15.1574	6.76589e-52	4.85914e-51	TRUE	k__Bacteria	p__Bacteroidetes	c__Bacteroidia	o__Bacteroidales	f__Rikenellaceae	g__Alistipes	s__Alistipes_indistinctus
ref_mOTU_v3_11916	1.09944	0.174578	6.29768	3.0214e-10	8.84038e-10	TRUE	k__Bacteria	p__Firmicutes	c__Clostridia	o__Clostridiales	f__Lachnospiraceae	g__Blautia	s__uncultured_Blautia_sp_
ref_mOTU_v3_11969	-1.09779	0.0990107	-11.0876	1.44151e-28	7.11744e-28	TRUE	k__Bacteria	p__Actinobacteria	c__Actinobacteria	o__Bifidobacteriales	f__Bifidobacteriaceae	g__Scardovia	s__Scardovia_wiggsiae
ref_mOTU_v3_12049	0.000823938	0.319992	0.00257487	0.997946	0.998239	FALSE	k__Bacteria	p__Actinobacteria	c__Actinobacteria	o__Actinomycetales	f__Actinomycetaceae	g__Actinomyces	s__Actinomyces_sp__oral_taxon_448
ref_mOTU_v3_12068	-0.692323	0.380019	-1.82181	0.0684831	0.117612	FALSE	k__Bacteria	p__Firmicutes	c__Clostridia	o__Clostridiales	f__Ruminococcaceae	g__Anaerotruncus	s__uncultured_Anaerotruncus_sp_

## Sheet: Supplementary Table 6
Pathway	P-value	Test statistic	FDR adjusted P-value
PWY-6305: superpathway of putrescine biosynthesis	0.0042724609375	12	0.66650390625
GLUTORN-PWY: L-ornithine biosynthesis I	0.02557373046875	21	0.927911931818182
PWY-5104: L-isoleucine biosynthesis IV	0.03533935546875	97	0.927911931818182
PWY-6168: flavin biosynthesis III (fungi)	0.041259765625	24	0.927911931818182
PWY-4984: urea cycle	0.04791259765625	95	0.927911931818182
CITRULBIO-PWY: L-citrulline biosynthesis	0.05535888671875	94	0.927911931818182
HSERMETANA-PWY: L-methionine biosynthesis III	0.072998046875	28	0.927911931818182
PWY-1042: glycolysis IV	0.083251953125	29	0.927911931818182
PWY-7332: superpathway of UDP-N-acetylglucosamine-derived O-antigen building blocks biosynthesis	0.100000618072013	52	0.927911931818182
COBALSYN-PWY: superpathway of adenosylcobalamin salvage from cobinamide I	0.10699462890625	31	0.927911931818182
PWY-7013: (S)-propane-1,2-diol degradation	0.12054443359375	88	0.927911931818182
ARGSYNBSUB-PWY: L-arginine biosynthesis II (acetyl cycle)	0.1353759765625	33	0.927911931818182
GLYCOGENSYNTH-PWY: glycogen biosynthesis I (from ADP-D-Glucose)	0.1688232421875	35	0.927911931818182
PWY-6527: stachyose degradation	0.1688232421875	35	0.927911931818182
PWY0-1296: purine ribonucleosides degradation	0.1688232421875	35	0.927911931818182
PWY-6151: S-adenosyl-L-methionine salvage I	0.1876220703125	36	0.927911931818182
PWY-6163: chorismate biosynthesis from 3-dehydroquinate	0.1876220703125	36	0.927911931818182
ARO-PWY: chorismate biosynthesis I	0.1876220703125	36	0.927911931818182
THISYN-PWY: superpathway of thiamine diphosphate biosynthesis I	0.1876220703125	36	0.927911931818182
PWY-5030: L-histidine degradation III	0.207763671875	83	0.927911931818182
PWY-7663: gondoate biosynthesis (anaerobic)	0.207763671875	83	0.927911931818182
PWY-6317: D-galactose degradation I (Leloir pathway)	0.207763671875	37	0.927911931818182
PWY66-422	0.207763671875	37	0.927911931818182
PWY-5100: pyruvate fermentation to acetate and lactate II	0.207763671875	37	0.927911931818182
COMPLETE-ARO-PWY: superpathway of aromatic amino acid biosynthesis	0.207763671875	37	0.927911931818182
PWY0-845: superpathway of pyridoxal 5'-phosphate biosynthesis and salvage	0.22930908203125	82	0.927911931818182
PWY-7560: methylerythritol phosphate pathway II	0.22930908203125	38	0.927911931818182
PWY-6270: isoprene biosynthesis I	0.22930908203125	38	0.927911931818182
ARGSYN-PWY: L-arginine biosynthesis I (via L-ornithine)	0.22930908203125	38	0.927911931818182
PWY-7400: L-arginine biosynthesis IV (archaebacteria)	0.22930908203125	38	0.927911931818182
PWY-7282: 4-amino-2-methyl-5-diphosphomethylpyrimidine biosynthesis II	0.25238037109375	81	0.927911931818182
PWY-6122: 5-aminoimidazole ribonucleotide biosynthesis II	0.27685546875	40	0.927911931818182
PWY-6277: superpathway of 5-aminoimidazole ribonucleotide biosynthesis	0.27685546875	40	0.927911931818182
CALVIN-PWY: Calvin-Benson-Bassham cycle	0.27685546875	40	0.927911931818182
PWY-5686: UMP biosynthesis I	0.30279541015625	41	0.927911931818182
PWY-5973: cis-vaccenate biosynthesis	0.30279541015625	79	0.927911931818182
PHOSLIPSYN-PWY: superpathway of phospholipid biosynthesis I (bacteria)	0.30279541015625	79	0.927911931818182
PWY-4242	0.30279541015625	41	0.927911931818182
RHAMCAT-PWY: L-rhamnose degradation I	0.30279541015625	41	0.927911931818182
PWY-5971: palmitate biosynthesis (type II fatty acid synthase)	0.315174424989568	69	0.927911931818182
PYRIDOXSYN-PWY: pyridoxal 5'-phosphate biosynthesis I	0.33026123046875	78	0.927911931818182
HISDEG-PWY: L-histidine degradation I	0.33026123046875	78	0.927911931818182
PWY-1269: CMP-3-deoxy-D-manno-octulosonate biosynthesis	0.33026123046875	78	0.927911931818182
NONMEVIPP-PWY: methylerythritol phosphate pathway I	0.33026123046875	42	0.927911931818182
DTDPRHAMSYN-PWY: dTDP-&beta;-L-rhamnose biosynthesis	0.359130859375	43	0.927911931818182
PWY-7219: adenosine ribonucleotides de novo biosynthesis	0.359130859375	43	0.927911931818182
COA-PWY-1: superpathway of coenzyme A biosynthesis III (mammals)	0.359130859375	43	0.927911931818182
PWY-6387: UDP-N-acetylmuramoyl-pentapeptide biosynthesis I (meso-diaminopimelate containing)	0.359130859375	43	0.927911931818182
PWY-6386: UDP-N-acetylmuramoyl-pentapeptide biosynthesis II (lysine-containing)	0.359130859375	43	0.927911931818182
PWY0-1261: anhydromuropeptides recycling I	0.359130859375	77	0.927911931818182
PWY-6282: palmitoleate biosynthesis I (from (5Z)-dodec-5-enoate)	0.359130859375	77	0.927911931818182
PWY-7221: guanosine ribonucleotides de novo biosynthesis	0.389404296875	44	0.927911931818182
PENTOSE-P-PWY: pentose phosphate pathway	0.389404296875	76	0.927911931818182
PYRIDNUCSYN-PWY: NAD de novo biosynthesis I (from aspartate)	0.389404296875	76	0.927911931818182
FASYN-ELONG-PWY: fatty acid elongation -- saturated	0.389404296875	76	0.927911931818182
PWY-7664: oleate biosynthesis IV (anaerobic)	0.389404296875	76	0.927911931818182
PWY-1861: formaldehyde assimilation II (assimilatory RuMP Cycle)	0.389404296875	44	0.927911931818182
PWY-6609: adenine and adenosine salvage III	0.389404296875	44	0.927911931818182
FERMENTATION-PWY: mixed acid fermentation	0.389404296875	76	0.927911931818182
PWY-6519: 8-amino-7-oxononanoate biosynthesis I	0.389404296875	76	0.927911931818182
PWY-7197: pyrimidine deoxyribonucleotide phosphorylation	0.389404296875	76	0.927911931818182
RIBOSYN2-PWY: flavin biosynthesis I (bacteria and plants)	0.42120361328125	45	0.927911931818182
PWY-7388: octanoyl-[acyl-carrier protein] biosynthesis (mitochondria, yeast)	0.42120361328125	75	0.927911931818182
PWY4FS-8: phosphatidylglycerol biosynthesis II (non-plastidic)	0.42120361328125	75	0.927911931818182
PWY4FS-7: phosphatidylglycerol biosynthesis I (plastidic)	0.42120361328125	75	0.927911931818182
PANTOSYN-PWY: superpathway of coenzyme A biosynthesis I (bacteria)	0.42120361328125	45	0.927911931818182
SER-GLYSYN-PWY: superpathway of L-serine and glycine biosynthesis I	0.42120361328125	45	0.927911931818182
NAGLIPASYN-PWY: lipid IVA biosynthesis (E. coli)	0.45428466796875	74	0.927911931818182
COA-PWY: coenzyme A biosynthesis I (prokaryotic)	0.45428466796875	46	0.927911931818182
PWY-5097: L-lysine biosynthesis VI	0.45428466796875	46	0.927911931818182
PWY-5989: stearate biosynthesis II (bacteria and plants)	0.45428466796875	74	0.927911931818182
PWY-5484: glycolysis II (from fructose 6-phosphate)	0.48870849609375	73	0.927911931818182
PWY-6703: preQ0 biosynthesis	0.48870849609375	73	0.927911931818182
PWY-6470: peptidoglycan biosynthesis V (&beta;-lactam resistance)	0.48870849609375	73	0.927911931818182
PWY0-862: (5Z)-dodecenoate biosynthesis I	0.48870849609375	73	0.927911931818182
BIOTIN-BIOSYNTHESIS-PWY: biotin biosynthesis I	0.48870849609375	73	0.927911931818182
FASYN-INITIAL-PWY: superpathway of fatty acid biosynthesis initiation (E. coli)	0.52447509765625	48	0.927911931818182
GLYCOLYSIS: glycolysis I (from glucose 6-phosphate)	0.52447509765625	72	0.927911931818182
NONOXIPENT-PWY: pentose phosphate pathway (non-oxidative branch) I	0.52447509765625	48	0.927911931818182
ASPASN-PWY: superpathway of L-aspartate and L-asparagine biosynthesis	0.52447509765625	72	0.927911931818182
PWY-6121: 5-aminoimidazole ribonucleotide biosynthesis I	0.52447509765625	48	0.927911931818182
GLYCOCAT-PWY: glycogen degradation I	0.52447509765625	72	0.927911931818182
PWY-7237: myo-, chiro- and scyllo-inositol degradation	0.5614013671875	49	0.927911931818182
ANAEROFRUCAT-PWY: homolactic fermentation	0.5614013671875	71	0.927911931818182
PWY-6936: seleno-amino acid biosynthesis (plants)	0.5614013671875	49	0.927911931818182
PWY-6123: inosine-5'-phosphate biosynthesis I	0.5614013671875	71	0.927911931818182
MET-SAM-PWY: superpathway of S-adenosyl-L-methionine biosynthesis	0.5614013671875	49	0.927911931818182
PWY-5347: superpathway of L-methionine biosynthesis (transsulfuration)	0.5614013671875	49	0.927911931818182
METSYN-PWY: superpathway of L-homoserine and L-methionine biosynthesis	0.5614013671875	49	0.927911931818182
PWY-6385: peptidoglycan biosynthesis III (mycobacteria)	0.5994873046875	50	0.927911931818182
PWY-5913: partial TCA cycle (obligate autotrophs)	0.5994873046875	70	0.927911931818182
PWY-7357: thiamine phosphate formation from pyrithiamine and oxythiamine (yeast)	0.5994873046875	50	0.927911931818182
PWY-724: superpathway of L-lysine, L-threonine and L-methionine biosynthesis II	0.5994873046875	50	0.927911931818182
PWY-5121: superpathway of geranylgeranyl diphosphate biosynthesis II (via MEP)	0.5994873046875	50	0.927911931818182
TRNA-CHARGING-PWY: tRNA charging	0.5994873046875	50	0.927911931818182
PWY-5154: L-arginine biosynthesis III (via N-acetyl-L-citrulline)	0.638671875	51	0.927911931818182
BRANCHED-CHAIN-AA-SYN-PWY: superpathway of branched chain amino acid biosynthesis	0.638671875	51	0.927911931818182
PEPTIDOGLYCANSYN-PWY: peptidoglycan biosynthesis I (meso-diaminopimelate containing)	0.638671875	51	0.927911931818182
PWY-6124: inosine-5'-phosphate biosynthesis II	0.638671875	69	0.927911931818182
PWY-5103: L-isoleucine biosynthesis III	0.67877197265625	52	0.927911931818182
ARGININE-SYN4-PWY: L-ornithine biosynthesis II	0.67877197265625	68	0.927911931818182
PWY-7228: superpathway of guanosine nucleotides de novo biosynthesis I	0.67877197265625	68	0.927911931818182
ILEUSYN-PWY: L-isoleucine biosynthesis I (from threonine)	0.67877197265625	52	0.927911931818182
VALSYN-PWY: L-valine biosynthesis	0.67877197265625	52	0.927911931818182
THISYNARA-PWY: superpathway of thiamine diphosphate biosynthesis III (eukaryotes)	0.67877197265625	52	0.927911931818182
PWY-7229: superpathway of adenosine nucleotides de novo biosynthesis I	0.67877197265625	68	0.927911931818182
PWY-841: superpathway of purine nucleotides de novo biosynthesis I	0.67877197265625	68	0.927911931818182
PWY-7117: C4 photosynthetic carbon assimilation cycle, PEPCK type	0.67877197265625	68	0.927911931818182
PWY-6700: queuosine biosynthesis I (de novo)	0.67877197265625	52	0.927911931818182
PWY-3001: superpathway of L-isoleucine biosynthesis I	0.67877197265625	52	0.927911931818182
TRPSYN-PWY: L-tryptophan biosynthesis	0.67877197265625	52	0.927911931818182
1CMET2-PWY: folate transformations III (E. coli)	0.67877197265625	52	0.927911931818182
PWY-6737: starch degradation V	0.7197265625	53	0.927911931818182
PWY-7111: pyruvate fermentation to isobutanol (engineered)	0.7197265625	53	0.927911931818182
PWY-6125: superpathway of guanosine nucleotides de novo biosynthesis II	0.7197265625	67	0.927911931818182
ANAGLYCOLYSIS-PWY: glycolysis III (from glucose)	0.7197265625	67	0.927911931818182
PWY-7199: pyrimidine deoxyribonucleosides salvage	0.7197265625	53	0.927911931818182
PWY-6126: superpathway of adenosine nucleotides de novo biosynthesis II	0.7197265625	67	0.927911931818182
PANTO-PWY: phosphopantothenate biosynthesis I	0.7197265625	53	0.927911931818182
P4-PWY: superpathway of L-lysine, L-threonine and L-methionine biosynthesis I	0.7197265625	53	0.927911931818182
PWY-6608: guanosine nucleotides degradation III	0.7197265625	53	0.927911931818182
SULFATE-CYS-PWY: superpathway of sulfate assimilation and cysteine biosynthesis	0.753610350301361	58	0.942984903665413
PWY-2942: L-lysine biosynthesis III	0.76153564453125	66	0.942984903665413
PWY-241: C4 photosynthetic carbon assimilation cycle, NADP-ME type	0.76153564453125	66	0.942984903665413
GLUCONEO-PWY: gluconeogenesis I	0.76153564453125	54	0.942984903665413
PWY-5345: superpathway of L-methionine biosynthesis (by sulfhydrylation)	0.801732212656982	57	0.942984903665413
PWY0-1586: peptidoglycan maturation (meso-diaminopimelate containing)	0.803955078125	65	0.942984903665413
OANTIGEN-PWY: O-antigen building blocks biosynthesis (E. coli)	0.803955078125	65	0.942984903665413
PWY-7220: adenosine deoxyribonucleotides de novo biosynthesis II	0.803955078125	65	0.942984903665413
PWY-7222: guanosine deoxyribonucleotides de novo biosynthesis II	0.803955078125	65	0.942984903665413
PWY-7234: inosine-5'-phosphate biosynthesis III	0.803955078125	65	0.942984903665413
PWY-5384: sucrose degradation IV (sucrose phosphorylase)	0.803955078125	65	0.942984903665413
ARG+POLYAMINE-SYN: superpathway of arginine and polyamine biosynthesis	0.803955078125	55	0.942984903665413
PWY-6471: peptidoglycan biosynthesis IV (Enterococcus faecium)	0.846923828125	64	0.964380417427007
PWY-4981: L-proline biosynthesis II (from arginine)	0.846923828125	56	0.964380417427007
PWY-3841: folate transformations II (plants)	0.846923828125	56	0.964380417427007
PWY-7392: taxadiene biosynthesis (engineered)	0.846923828125	64	0.964380417427007
PWY-5695: inosine 5'-phosphate degradation	0.890380859375	57	0.978164887764085
DAPLYSINESYN-PWY: L-lysine biosynthesis I	0.890380859375	57	0.978164887764085
PWY0-162: superpathway of pyrimidine ribonucleotides de novo biosynthesis	0.890380859375	57	0.978164887764085
PWY0-781: aspartate superpathway	0.890380859375	57	0.978164887764085
GLYCOLYSIS-E-D: superpathway of glycolysis and the Entner-Doudoroff pathway	0.890380859375	63	0.978164887764085
PWY-6147: 6-hydroxymethyl-dihydropterin diphosphate biosynthesis I	0.93408203125	62	1
PYRIDNUCSAL-PWY: NAD salvage pathway I (PNC VI cycle)	0.93408203125	62	1
PWY-7539: 6-hydroxymethyl-dihydropterin diphosphate biosynthesis III (Chlamydia)	0.97796630859375	59	1
UDPNAGSYN-PWY: UDP-N-acetyl-D-glucosamine biosynthesis I	0.97796630859375	59	1
P124-PWY: Bifidobacterium shunt	0.97796630859375	59	1
PWY-7208: superpathway of pyrimidine nucleobases salvage	0.97796630859375	59	1
THRESYN-PWY: superpathway of L-threonine biosynthesis	0.97796630859375	59	1
PWY-6897: thiamine diphosphate salvage II	0.97796630859375	61	1
PWY0-1319: CDP-diacylglycerol biosynthesis II	0.97796630859375	61	1
PWY-5667: CDP-diacylglycerol biosynthesis I	0.97796630859375	61	1
LACTOSECAT-PWY: lactose and galactose degradation I	1	60	1
PWY-2941: L-lysine biosynthesis II	1	60	1
PWY-6901: superpathway of glucose and xylose degradation	1	60	1
HISTSYN-PWY: L-histidine biosynthesis	1	60	1

## Sheet: Supplementary Table 7
Metabolite ID	Sample type	Linear model coefficient	Linear model coefficient standard error	Linear model number of samples	Linear model number of samples that are not 0	Linear model P-value	Linear model FDR adjusted P-value	Average abundance	Fold change	Paired t-test P-value	Paired t-test FDR adjusted P-value	Metabolite Name	Class	Level	Formula	HMDB_ID	KEGG_ID	PUBCHEM_ID	Ion/Adduct	Column	Average m/z	Average retention time (mins)	MS/MS spectrum	Ionisation mode
HILIC_3.115@100.93346	Plasma	-2.45915e+06	3.00352e+06	28	27	0.412926	0.748221	3.928e+07	0.938628416719169	0.456068846578283	0.816500998619721									HILIC	100.933	3.115	99.926 (100), 99.925 (90), 99.927 (69), 99.924 (56), 100.934 (55), 100.933 (55), 99.928 (36), 100.935 (36), 100.932 (35), 99.923 (24)	Negative
HILIC_4.864@100.93346	Plasma	-1.16652e+07	2.33076e+07	28	23	0.61673	0.858472	1.19652e+08	0.889341947249461	0.63263193821906905	0.891113989675917									HILIC	100.933	4.864	100.933 (100), 100.934 (99), 99.926 (83), 99.925 (75), 100.932 (65), 100.935 (64), 99.927 (57), 99.924 (47), 100.931 (31), 100.936 (31)	Negative
HILIC_5.232@100.93346	Plasma	7.69038e+06	3.06624e+07	28	24	0.801962	0.934691	1.22394e+08	1.04338432167956	0.83135739577914602	0.957673749222759									HILIC	100.933	5.232	100.934 (100), 100.933 (99), 99.926 (86), 99.925 (76), 100.935 (65), 100.932 (64), 99.927 (59), 99.924 (47), 100.936 (32), 99.928 (32)	Negative
HILIC_5.487@100.93346	Plasma							1.19079e+08	0.886986079807027	0.49674255372735598	0.835230500841508									HILIC	100.933	5.487	100.933 (100), 100.934 (98), 99.926 (90), 99.925 (83), 100.932 (65), 100.935 (63), 99.927 (61), 99.924 (52), 100.931 (32), 99.928 (31)	Negative
HILIC_5.682@100.93347	Plasma							1.24888e+08	0.951398043617849	0.75222679218891197	0.932191692179965									HILIC	100.933	5.682	100.933 (100), 100.934 (98), 99.926 (92), 99.925 (85), 100.932 (65), 100.935 (62), 99.927 (62), 99.924 (53), 100.931 (32), 99.928 (32)	Negative
HILIC_4.493@100.93348	Plasma	-1.80906e+07	8.57425e+06	28	26	0.0348685	0.57758	8.16077e+07	0.786779202041811	5.4819876753491599E-2	0.780763490799144									HILIC	100.933	4.493	100.934 (100), 100.933 (100), 99.926 (89), 99.925 (81), 100.935 (64), 100.932 (64), 99.927 (61), 99.924 (50), 99.928 (32), 100.936 (31)	Negative
HILIC_1.057@100.93349	Plasma	-5363621	5.32921e+06	28	18	0.314196	0.682497	2.08728e+07	0.790507596004539	0.34963630574567001	0.783689179737658									HILIC	100.933	1.057	100.934 (100), 99.926 (97), 100.933 (95), 99.925 (83), 99.927 (68), 100.935 (66), 100.932 (60), 99.924 (51), 99.928 (37), 100.936 (33)	Negative
HILIC_7.447@100.93353	Plasma	7.62648e+06	7.99833e+06	28	24	0.340332	0.699699	4.52587e+07	1.12942698746412	0.357726600896769	0.785743949570297									HILIC	100.934	7.447	100.934 (100), 100.933 (97), 99.926 (91), 99.925 (80), 100.935 (65), 99.927 (64), 100.932 (62), 99.924 (49), 99.928 (34), 100.936 (32)	Negative
HILIC_8.05@100.93353	Plasma	1.73752e+06	1.18935e+07	28	26	0.88385	0.960963	6.29246e+07	0.999629353290015	0.88885680353585905	0.971369851416698									HILIC	100.934	8.05	100.934 (100), 100.933 (97), 99.926 (90), 99.925 (80), 100.935 (65), 99.927 (63), 100.932 (62), 99.924 (49), 99.928 (34), 100.936 (32)	Negative
HILIC_3.195@100.93357	Plasma	-2.53469e+06	2.36858e+06	28	27	0.284562	0.656241	3.36609e+07	0.928033787207564	0.30402874730006302	0.780763490799144									HILIC	100.934	3.195	100.934 (100), 100.933 (100), 99.926 (92), 99.925 (84), 100.932 (64), 100.935 (64), 99.927 (63), 99.924 (52), 99.928 (33), 100.931 (31)	Negative
HILIC_4.028@100.93359	Plasma	-1.1618e+07	8.3545e+06	28	27	0.164338	0.579134	8.90582e+07	0.90460911942891	0.187685631928003	0.780763490799144									HILIC	100.934	4.028	100.934 (100), 100.933 (100), 99.926 (92), 99.925 (83), 100.935 (65), 100.932 (64), 99.927 (63), 99.924 (51), 99.928 (33), 100.931 (31)	Negative
HILIC_4.274@100.93359	Plasma	-2.73476e+06	6.31842e+06	28	27	0.665143	0.880153	7.07456e+07	0.995489126059392	0.67223683427016601	0.904303409274534									HILIC	100.934	4.274	100.933 (100), 100.934 (99), 99.926 (92), 99.925 (84), 100.932 (65), 100.935 (63), 99.927 (63), 99.924 (52), 99.928 (33), 100.931 (32)	Negative
HILIC_6.206@104.03519	Plasma	-23911.1	58292.4	28	27	0.681664	0.887396	638653	0.937545255411629	0.68834417113097601	0.910541960660862									HILIC	104.035	6.206	74.024 (100), 74.025 (82), 72.009 (78), 72.008 (77), 74.024 (74), 72.009 (50), 72.008 (50), 74.025 (49), 104.035 (49), 74.023 (42)	Negative
HILIC_3.108@108.90211	Plasma	-432478	498271	28	27	0.385417	0.730386	5.58928e+06	0.919623486499506	0.40115628780900903	0.799194473783067									HILIC	108.902	3.108	108.902 (100), 108.903 (98), 108.9 (65), 108.904 (63), 108.899 (32), 108.905 (30), 108.898 (8), 108.906 (8), 55.453 (6), 79.233 (6)	Negative
HILIC_3.109@110.89922	Plasma	-64830.5	449209	28	27	0.885247	0.960963	4.79879e+06	0.973753487257414	0.88746010034075395	0.971203905727622									HILIC	110.899	3.109	110.899 (100), 110.9 (92), 111.009 (84), 111.01 (74), 110.898 (67), 111.008 (58), 110.901 (57), 111.011 (46), 110.897 (34), 67.018 (34)	Negative
HILIC_1.162@112.98553	Plasma							2.03041e+06	2.11463719600804	0.37215594026548299										HILIC	112.986	1.162	68.995 (100), 68.995 (79), 68.996 (76), 68.994 (47), 68.996 (43), 68.993 (16), 68.997 (14), 113.056 (10), 113.054 (8), 113.057 (7)	Negative
HILIC_4.34@112.98558	Plasma							1.01303e+09	0.908170962394667	0.23315627110829701	0.780763490799144									HILIC	112.986	4.34	84.991 (100), 84.99 (94), 84.991 (65), 84.989 (59), 84.992 (30), 95.822 (28), 71.466 (27), 95.823 (26), 84.988 (26), 71.466 (25)	Negative
HILIC_3.304@112.98562	Plasma							2.2022e+06	1.16262050143714	0.93903677294768495										HILIC	112.986	3.304	68.995 (100), 68.995 (85), 68.996 (72), 68.994 (51), 68.996 (39), 68.994 (20), 68.997 (12), 68.993 (6), 112.986 (4), 112.985 (4)	Negative
HILIC_5.485@112.98569	Plasma							7.22528e+06	0.908812034333986	0.62090183353439299										HILIC	112.986	5.485	68.995 (100), 68.995 (86), 68.996 (71), 68.994 (52), 68.996 (39), 68.994 (21), 68.997 (12), 68.993 (6), 112.986 (5), 112.985 (4)	Negative
HILIC_3.09@112.98579	Plasma	-706287	762283	28	27	0.354164	0.710649	9.87019e+06	0.934153713159815	0.37104660788841598	0.790606594405195									HILIC	112.986	3.09	68.995 (100), 68.995 (83), 68.996 (73), 68.994 (49), 68.996 (41), 68.994 (19), 68.997 (13), 68.993 (5), 112.986 (4), 112.985 (4)	Negative
HILIC_1.355@112.98588	Plasma	-1.60607e+06	3.48069e+06	28	10	0.644494	0.869017	8.7238e+06	0.849114364702067	0.65212010526083197	0.895879529747741									HILIC	112.986	1.355	68.995 (100), 68.995 (78), 68.996 (77), 68.994 (46), 68.996 (45), 68.994 (15), 68.997 (15), 85.029 (8), 85.03 (6), 85.028 (6)	Negative
HILIC_3.126@113.92616	Plasma	-207018	235404	28	15	0.379174	0.726747	761348	0.852625805121999	0.39513952001094799	0.798244694833073									HILIC	113.926	3.126	113.926 (100), 113.927 (95), 99.926 (81), 99.925 (71), 113.925 (66), 113.928 (60), 99.927 (57), 99.924 (43), 97.931 (42), 97.932 (42)	Negative
HILIC_5.479@113.92616	Plasma							4.66106e+06	0.924609957373241	0.78581426958805101	0.941990045755912	Unknown		4					[M-H2O-H]-	HILIC	113.926	5.479	113.926 (100), 113.927 (92), 113.925 (68), 113.928 (57), 113.924 (35), 113.929 (25), 97.931 (19), 97.932 (18), 97.93 (13), 68.995 (12)	Negative
HILIC_5.655@113.92619	Plasma	926625	964947	28	19	0.336911	0.695734	4.37618e+06	1.38218025920856	0.35443249405486899	0.784677828982436									HILIC	113.926	5.655	113.926 (100), 113.927 (99), 113.925 (65), 113.928 (64), 97.932 (39), 97.931 (38), 113.923 (31), 113.929 (31), 97.933 (25), 97.93 (24)	Negative
HILIC_5.477@114.94938	Plasma							3.03726e+06	1.0202059185127	0.79642217083087297	0.944454415535819	Unknown		4					[M-H]-	HILIC	114.949	5.477	99.926 (100), 99.925 (87), 99.927 (71), 99.924 (53), 99.928 (38), 114.933 (25), 114.935 (25), 99.923 (21), 114.932 (16), 114.936 (16)	Negative
HILIC_3.157@114.94941	Plasma	-606714	349165	28	16	0.0822785	0.57758	1.3163e+06	0.653312617400128	0.1058936395941	0.780763490799144									HILIC	114.949	3.157	99.926 (100), 99.925 (93), 99.927 (68), 99.924 (58), 114.934 (37), 114.935 (36), 99.928 (35), 99.923 (26), 114.932 (24), 114.936 (23)	Negative
HILIC_5.634@114.94942	Plasma	-482368	333665	28	16	0.148271	0.57758	1.16754e+06	0.597750975070646	0.223660595260706	0.780763490799144									HILIC	114.949	5.634	99.926 (100), 99.925 (90), 99.927 (69), 99.924 (55), 99.928 (36), 114.934 (30), 114.935 (28), 99.923 (24), 114.932 (20), 114.936 (18)	Negative
HILIC_7.433@114.98891	Plasma							292352	1.0138042934186	0.84432410864256602	0.959626319725799									HILIC	114.989	7.433	99.926 (100), 99.925 (84), 99.927 (72), 99.924 (51), 99.928 (40), 102.988 (27), 114.935 (26), 102.989 (25), 114.933 (25), 99.923 (20)	Negative
HILIC_5.256@115.92072	Plasma	-3.67612e+07	1.97575e+07	28	23	0.0627978	0.57758	9.97129e+07	0.681370862672022	0.12787326531491799	0.780763490799144									HILIC	115.921	5.256	115.92 (100), 115.922 (89), 115.919 (70), 115.923 (54), 115.918 (37), 116.026 (29), 116.025 (27), 99.926 (24), 99.925 (23), 115.924 (23)	Negative
HILIC_5.487@115.92072	Plasma							1.07742e+08	0.871614392588369	0.41521636477791002	0.803023230515816									HILIC	115.921	5.487	115.92 (100), 115.921 (96), 115.919 (66), 115.923 (61), 99.926 (46), 99.925 (39), 115.918 (33), 99.927 (32), 115.924 (28), 99.924 (24)	Negative
HILIC_7.102@115.92072	Plasma	-4.55858e+06	8.27096e+06	28	13	0.581528	0.838564	1.81348e+07	0.842788281287663	0.60584594502268496	0.880611237347051									HILIC	115.921	7.102	116.026 (100), 116.025 (85), 116.027 (71), 116.023 (52), 115.92 (48), 115.922 (45), 116.028 (39), 115.919 (32), 115.923 (28), 116.022 (20)	Negative
HILIC_5.666@115.92073	Plasma							1.18849e+08	0.945945573848849	0.69448737995736398	0.912846461164002									HILIC	115.921	5.666	115.92 (100), 115.922 (97), 115.919 (66), 115.923 (61), 99.926 (36), 115.918 (33), 99.925 (30), 115.924 (29), 99.927 (26), 99.924 (18)	Negative
HILIC_4.494@115.92074	Plasma	855266	1.21997e+07	28	26	0.94411	0.977805	7.24005e+07	1.03197542384221	0.94517646972653702	0.984245628406744									HILIC	115.921	4.494	115.92 (100), 115.922 (95), 115.919 (67), 115.923 (60), 116.026 (54), 116.024 (46), 116.027 (38), 115.918 (34), 99.926 (29), 116.023 (28)	Negative
HILIC_3.12@115.92075	Plasma	-2.4082e+06	3.10771e+06	28	27	0.438393	0.764436	4.00875e+07	0.939842072033229	0.45801505206934301	0.81764545043641									HILIC	115.921	3.12	116.026 (100), 116.025 (87), 116.027 (71), 116.023 (53), 115.92 (43), 115.922 (40), 116.028 (38), 115.919 (29), 89.014 (28), 89.015 (25)	Negative
HILIC_3.193@115.92075	Plasma	-3.28159e+06	2.61229e+06	28	27	0.20904	0.601332	3.35912e+07	0.906362242651418	0.231146190984207	0.780763490799144									HILIC	115.921	3.193	116.026 (100), 116.025 (89), 116.027 (70), 116.023 (54), 115.92 (43), 115.922 (40), 116.028 (37), 115.919 (29), 89.014 (29), 89.015 (26)	Negative
HILIC_4.862@115.92076	Plasma	-5.57068e+06	2.53689e+07	28	16	0.826193	0.939907	8.70002e+07	0.854169850492955	0.82960341592934606	0.956766097985413									HILIC	115.921	4.862	115.92 (100), 115.922 (95), 115.919 (67), 115.923 (60), 115.918 (34), 99.926 (34), 99.925 (28), 115.924 (27), 99.927 (24), 116.026 (17)	Negative
HILIC_7.445@115.92076	Plasma	5.32318e+06	8.13467e+06	28	24	0.512866	0.809609	4.31618e+07	1.12013379584875	0.56720923625802599	0.864907679011731									HILIC	115.921	7.445	115.92 (100), 115.922 (93), 115.919 (68), 115.923 (58), 99.926 (42), 99.925 (38), 115.918 (35), 99.927 (29), 115.924 (26), 99.924 (23)	Negative
HILIC_4.243@115.92078	Plasma	-1.5831e+07	1.17067e+07	28	21	0.176277	0.579134	5.38442e+07	0.711796013821693	0.258717863927034	0.780763490799144									HILIC	115.921	4.243	115.92 (100), 115.922 (93), 116.026 (79), 116.025 (68), 115.919 (67), 115.923 (58), 116.027 (56), 116.023 (41), 115.918 (34), 99.926 (31)	Negative
HILIC_4.346@115.92078	Plasma	-2.1169e+06	2.61862e+06	28	27	0.418858	0.752132	3.69095e+07	0.943855584133855	0.43340357847116601	0.808305120686604									HILIC	115.921	4.346	115.92 (100), 115.922 (90), 115.919 (69), 116.026 (68), 116.025 (61), 115.923 (55), 116.027 (46), 116.023 (38), 115.918 (36), 99.926 (26)	Negative
HILIC_4.022@115.92086	Plasma	6.63589e+06	9.3752e+06	28	27	0.479061	0.788252	8.28406e+07	1.09581802507439	0.49155738211544903	0.833523572967457									HILIC	115.921	4.022	115.92 (100), 116.026 (95), 115.922 (88), 116.025 (85), 115.919 (70), 116.027 (65), 115.923 (54), 116.023 (52), 115.918 (37), 116.028 (35)	Negative
HILIC_1.056@115.92087	Plasma	-5.46485e+06	4.57038e+06	28	15	0.23181	0.613765	1.98442e+07	0.761207466402925	0.25316507829725798	0.780763490799144									HILIC	115.921	1.056	115.92 (100), 115.921 (97), 115.919 (65), 115.923 (62), 116.026 (58), 116.025 (48), 116.027 (42), 99.926 (34), 115.918 (32), 115.924 (30)	Negative
HILIC_7.722@116.92869	Plasma							801091	0	0.335561277865423										HILIC	116.929	7.722	116.928 (100), 116.93 (91), 116.927 (68), 116.931 (56), 116.926 (36), 116.932 (24), 99.926 (21), 99.925 (17), 99.927 (15), 116.925 (11)	Negative
HILIC_5.818@118.05107	Plasma	-140755	96816.1	28	27	0.145992	0.57758	1.1683e+06	0.880168140460098	0.16970574179600101	0.780763490799144									HILIC	118.051	5.818	74.024 (100), 74.025 (85), 72.009 (74), 74.023 (72), 72.008 (71), 74.025 (51), 72.009 (49), 72.008 (45), 74.023 (39), 118.052 (30)	Negative
HILIC_3.175@118.8996	Plasma							635358	1.03311046579133	0.81376580318519098										HILIC	118.9	3.175	118.924 (100), 118.925 (93), 118.923 (69), 118.926 (59), 118.921 (37), 118.899 (32), 118.901 (30), 118.928 (28), 118.898 (21), 118.902 (19)	Negative
HILIC_5.141@118.92414	Plasma	-2.77775e+06	2.59142e+06	28	26	0.283764	0.655805	1.40574e+07	0.834945401281169	0.398805026215799	0.799138565208541									HILIC	118.924	5.141	118.924 (100), 118.925 (93), 118.923 (68), 118.926 (59), 118.921 (35), 118.928 (27), 118.92 (11), 118.929 (8), 59.013 (5), 59.013 (5)	Negative
HILIC_4.007@118.92415	Plasma	-30244.4	742195	28	25	0.967495	0.98753	5.20484e+06	0.963004443628861	0.96811447827340003	0.991421684719518									HILIC	118.924	4.007	118.924 (100), 118.925 (95), 118.922 (67), 118.926 (60), 118.921 (34), 118.927 (28), 118.92 (10), 118.929 (8), 119.025 (5), 119.026 (5)	Negative
HILIC_1.056@118.92418	Plasma	-158351	528173	28	17	0.764323	0.923173	2.85024e+06	1.00186477451686	0.769062829591032	0.937123082492766									HILIC	118.924	1.056	118.924 (100), 118.925 (95), 118.922 (67), 118.926 (60), 118.921 (34), 118.927 (28), 118.92 (10), 118.929 (8), 119.025 (4)	Negative
HILIC_4.247@118.9242	Plasma	-540735	769599	28	19	0.482293	0.789363	3.76376e+06	0.835082680143442	0.49468319883575301	0.834690800691104									HILIC	118.924	4.247	118.924 (100), 118.925 (93), 118.923 (68), 118.926 (59), 118.921 (35), 118.927 (27), 118.92 (11), 118.929 (7), 119.025 (5), 119.026 (4)	Negative
HILIC_3.086@118.9308	Plasma	-259679	262162	28	27	0.321916	0.686405	3.19734e+06	0.923993084563918	0.33999494045399298	0.781370215736619									HILIC	118.931	3.086	119.035 (100), 119.036 (95), 72.992 (94), 72.993 (77), 72.992 (69), 119.033 (66), 119.037 (60), 72.994 (46), 72.991 (39), 75.008 (38)	Negative
HILIC_1.802@119.03497	Plasma	1377.79	42414.1	28	5	0.974086	0.989702	177432	1.08342025179234	0.97457942366891903	0.993708830721872									HILIC	119.035	1.802	59.013 (100), 59.013 (80), 59.014 (75), 118.924 (64), 118.925 (63), 59.012 (48), 59.014 (43), 118.923 (41), 118.926 (41), 118.921 (20)	Negative
HILIC_3.087@120.92773	Plasma	-154933	84450.1	28	18	0.066564	0.57758	369044	0.653358642740996	8.9544979828668797E-2	0.780763490799144									HILIC	120.928	3.087	121.03 (100), 121.04 (94), 121.039 (91), 121.029 (86), 121.031 (68), 121.041 (62), 121.038 (58), 121.028 (50), 74.996 (38), 74.997 (38)	Negative
HILIC_5.367@124.00736	Plasma	593003	438218	28	27	0.175987	0.579134	4.31988e+06	1.06240605834416	0.19905109582720601	0.780763490799144									HILIC	124.007	5.367	124.008 (100), 124.006 (80), 124.009 (75), 124.005 (47), 79.957 (45), 124.01 (43), 79.956 (37), 79.958 (33), 79.956 (22), 79.958 (18)	Negative
HILIC_4.229@128.03557	Plasma	-778472	959712	28	27	0.417279	0.75192	9.93015e+06	0.923878720769792	0.43187958920441	0.808305120686604									HILIC	128.036	4.229	128.036 (100), 128.035 (99), 128.038 (65), 128.033 (64), 99.926 (59), 99.925 (50), 99.927 (42), 128.039 (32), 128.032 (30), 99.924 (30)	Negative
HILIC_5.466@128.92857	Plasma							1.40069e+07	0.956276060724163	0.99881894712901798										HILIC	128.929	5.466	99.926 (100), 99.925 (87), 99.927 (70), 99.924 (53), 99.928 (38), 99.923 (22), 84.939 (12), 84.938 (11), 99.929 (11), 84.939 (8)	Negative
HILIC_5.657@128.92857	Plasma	-958055	1.99211e+06	28	18	0.63057	0.860859	7.88879e+06	0.932065712756677	0.63856290452271203	0.892282044970697									HILIC	128.929	5.657	99.926 (100), 99.925 (88), 99.927 (70), 99.924 (54), 99.928 (38), 99.923 (22), 99.929 (11), 84.939 (8), 84.938 (8), 99.922 (6)	Negative
HILIC_7.44@128.92863	Plasma							426263	0.586126759081254	0.35299780385922502										HILIC	128.929	7.44	99.926 (100), 99.925 (85), 99.927 (71), 99.924 (52), 99.928 (39), 99.923 (21), 99.929 (12), 84.939 (10), 84.938 (9), 84.939 (7)	Negative
HILIC_4.821@128.92865	Plasma							171394	0	0.335561277865423										HILIC	128.929	4.821	99.926 (100), 99.925 (86), 99.927 (71), 99.924 (52), 99.928 (39), 99.923 (21), 99.929 (12), 84.939 (11), 84.938 (10), 84.939 (8)	Negative
HILIC_1.087@128.92867	Plasma							280519	1.28475959969377	0.79996059059445701										HILIC	128.929	1.087	99.926 (100), 99.925 (89), 99.927 (69), 99.924 (55), 99.928 (37), 99.923 (23), 99.929 (11), 84.939 (8), 84.938 (8), 99.922 (6)	Negative
HILIC_4.294@128.9287	Plasma							2.53006e+06	0.68904497569648	0.429779238731266										HILIC	128.929	4.294	99.926 (100), 99.925 (91), 99.927 (68), 99.924 (56), 99.928 (36), 99.923 (24), 99.929 (11), 84.939 (7), 84.938 (7), 99.922 (7)	Negative
HILIC_2.022@129.01962	Plasma							167942	1.79545517344685	0.37091711015508										HILIC	129.02	2.022	99.926 (100), 99.925 (86), 85.029 (84), 99.927 (71), 85.028 (69), 85.03 (61), 99.924 (52), 85.028 (41), 99.928 (39), 129.02 (38)	Negative
HILIC_1.581@130.05098	Plasma	-231111	166304	28	27	0.164622	0.579134	1.84183e+06	0.895557492297666	0.18796344009757501	0.780763490799144									HILIC	130.051	1.581	88.04 (100), 88.041 (92), 88.039 (68), 88.041 (57), 88.038 (35), 88.042 (25), 88.037 (10), 130.051 (7), 88.043 (7), 130.052 (7)	Negative
HILIC_5.611@130.06219	Plasma	-53304.5	75599.9	28	20	0.480756	0.788252	373519	0.84061252318089	0.493196608584621	0.833916968359072									HILIC	130.062	5.611	88.04 (100), 88.041 (93), 88.039 (67), 88.041 (58), 88.038 (35), 88.042 (26), 100.926 (24), 113.927 (21), 113.926 (21), 100.925 (21)	Negative
HILIC_7.434@130.98378	Plasma	-65253.4	219706	28	26	0.766464	0.923173	1.64354e+06	0.936747435941046	0.77116313263426395	0.937279573297515									HILIC	130.984	7.434	113.927 (100), 113.926 (100), 102.988 (73), 102.989 (71), 113.928 (65), 113.925 (64), 102.987 (48), 102.99 (45), 113.929 (31), 113.923 (31)	Negative
HILIC_1.334@130.99266	Plasma	157448	610452	28	22	0.796468	0.932906	3.75999e+06	1.12892841086278	0.80050623594736903	0.945709265946634									HILIC	130.993	1.334	130.992 (100), 130.994 (81), 130.991 (74), 130.995 (48), 130.99 (42), 85.066 (20), 85.065 (19), 130.997 (18), 131.072 (17), 131.071 (16)	Negative
HILIC_6.277@131.04623	Plasma	-73428.4	98109.8	28	27	0.4542	0.770719	1.03227e+06	0.926074122297851	0.46752566426418002	0.821214553935257									HILIC	131.046	6.277	114.019 (100), 114.02 (96), 114.018 (66), 113.036 (65), 114.022 (61), 113.035 (58), 113.037 (45), 70.029 (40), 70.029 (38), 113.034 (35)	Negative
HILIC_6.414@131.0826	Plasma	-22721.6	39243.7	28	18	0.562598	0.828466	302040	0.872905257940753	0.57249389860838595	0.866571029553074									HILIC	131.083	6.414	113.926 (100), 113.927 (95), 131.082 (84), 131.084 (80), 113.925 (67), 113.928 (60), 131.081 (56), 131.085 (50), 130.993 (44), 130.994 (36)	Negative
HILIC_3.143@132.90019	Plasma	-1.43928e+06	7.53261e+06	28	23	0.848469	0.945378	3.46477e+07	0.935231362973042	0.85142034171813497	0.960898423340141									HILIC	132.9	3.143	132.9 (100), 132.901 (85), 132.899 (72), 115.92 (62), 115.922 (59), 132.903 (51), 115.919 (41), 132.897 (40), 115.923 (37), 115.918 (21)	Negative
HILIC_2.29@132.90021	Plasma							1.06582e+06	1.17420242063521	0.361249759221005	0.787554730182452									HILIC	132.9	2.29	132.9 (100), 132.901 (86), 132.899 (71), 132.903 (52), 132.897 (39), 115.92 (32), 115.922 (31), 133.051 (26), 133.05 (24), 132.904 (21)	Negative
HILIC_3.233@132.90021	Plasma							7.54609e+06	2.99515266033268	0.36365985286538599										HILIC	132.9	3.233	132.9 (100), 132.901 (86), 132.899 (71), 132.903 (52), 132.897 (39), 132.904 (21), 115.92 (15), 115.921 (15), 132.896 (12), 115.919 (10)	Negative
HILIC_7.436@132.92345	Plasma	53401.3	493204	28	15	0.913778	0.971054	1.21175e+06	0.974317191603114	0.91817849053662504	0.978022875197291									HILIC	132.923	7.436	115.92 (100), 115.922 (92), 115.919 (68), 115.923 (58), 115.918 (35), 115.924 (25), 115.917 (10), 132.923 (9), 132.925 (7), 115.925 (7)	Negative
HILIC_4.862@132.92346	Plasma							3.31836e+06	0.927537916518389	0.78802129867505399										HILIC	132.923	4.862	115.92 (100), 115.922 (97), 115.919 (66), 115.923 (62), 115.918 (33), 115.924 (29), 115.917 (9), 132.923 (9), 132.925 (8), 115.925 (8)	Negative
HILIC_4.317@132.92348	Plasma	-2.93901e+06	1.77843e+06	28	27	0.0984151	0.57758	2.32568e+07	0.886891132839838	0.12234888250798499	0.780763490799144	Unknown		4					[M-H2O-H]-	HILIC	132.923	4.317	115.92 (100), 115.922 (93), 115.919 (67), 115.923 (58), 115.918 (35), 115.924 (26), 115.917 (10), 132.923 (9), 115.925 (7), 132.925 (7)	Negative
HILIC_5.484@132.9234	Plasma							3.11598e+07	0.94570489734605	0.86175130757560003	0.964055381940079									HILIC	132.923	5.484	115.92 (100), 115.922 (98), 115.919 (65), 115.923 (62), 115.918 (32), 115.924 (29), 115.917 (9), 132.923 (9), 115.925 (8), 132.925 (8)	Negative
HILIC_5.203@132.92351	Plasma	-3.08312e+06	2.90746e+06	28	25	0.288954	0.658113	1.69449e+07	0.81001407167242	0.36559383062381101	0.787978960808736									HILIC	132.924	5.203	115.92 (100), 115.922 (93), 115.919 (67), 115.923 (58), 115.918 (34), 115.924 (26), 132.9 (24), 132.902 (20), 132.899 (17), 132.903 (12)	Negative
HILIC_5.645@132.92378	Plasma							2.2597e+07	0.711106493245953	0.23347581244184401	0.780763490799144									HILIC	132.924	5.645	115.92 (100), 115.922 (97), 115.919 (65), 115.923 (62), 115.918 (32), 115.924 (29), 115.917 (9), 132.923 (9), 115.925 (8), 132.925 (8)	Negative
HILIC_1.729@134.89462	Plasma	-1.83552e+06	1.83552e+06	28	1	0.317311	0.682924	1.30975e+07	0	0.335561277865423	0.780763490799144									HILIC	134.895	1.729	134.894 (100), 134.896 (99), 134.893 (65), 134.897 (64), 134.891 (32), 134.899 (31), 134.89 (9), 134.9 (9)	Negative
HILIC_5.111@134.89462	Plasma	6.10188e+07	4.08762e+07	28	18	0.135497	0.57758	1.03541e+08	1.78536344623749	0.15936464538456199	0.780763490799144									HILIC	134.895	5.111	134.894 (100), 134.896 (95), 134.893 (66), 134.897 (60), 134.891 (34), 134.899 (28), 134.89 (10), 134.9 (8)	Negative
HILIC_5.218@134.89464	Plasma	-4.13946e+06	1.76081e+07	28	20	0.81414	0.938175	6.90076e+07	1.00459319194285	0.81780248008090095	0.951862917642483									HILIC	134.895	5.218	134.896 (100), 134.894 (100), 134.897 (65), 134.893 (64), 134.899 (32), 134.891 (31), 134.9 (9), 134.89 (9)	Negative
HILIC_2.261@134.89467	Plasma							3.40772e+07	0.86566269188949	0.18911264184123799	0.780763490799144	Unknown		4					[M+Cl]-	HILIC	134.895	2.261	134.894 (100), 134.896 (98), 134.893 (65), 134.897 (63), 134.891 (32), 134.899 (30), 134.89 (9), 134.9 (9)	Negative
HILIC_4.746@134.89474	Plasma							6.25332e+06	0.221670877328886	9.5611897542404095E-2										HILIC	134.895	4.746	134.894 (100), 134.896 (94), 134.893 (67), 134.897 (59), 134.891 (34), 134.899 (27), 134.89 (10), 134.9 (8)	Negative
HILIC_4.283@134.89479	Plasma	1.92875e+06	6.14447e+06	28	24	0.753596	0.921564	2.68555e+07	1.02931742810086	0.77955431629012994	0.939247785236097									HILIC	134.895	4.283	134.894 (100), 134.896 (94), 134.893 (67), 134.897 (59), 134.891 (34), 134.899 (27), 134.89 (10), 134.9 (8)	Negative
HILIC_5.013@134.89479	Plasma							1.08643e+08	0.801582592053912	0.46041988882576002		Unknown		4					[M-H]-	HILIC	134.895	5.013	134.894 (100), 134.896 (94), 134.893 (67), 134.897 (59), 134.891 (34), 134.899 (27), 134.89 (10), 134.9 (7)	Negative
HILIC_7.452@134.8947	Plasma	-5.14547e+06	3.70093e+06	28	27	0.164433	0.579134	4.0796e+07	0.873644752551093	0.241435527846242	0.780763490799144									HILIC	134.895	7.452	134.894 (100), 134.896 (95), 134.893 (67), 134.897 (60), 134.891 (34), 134.899 (28), 134.89 (10), 134.9 (8)	Negative
HILIC_1.314@134.89484	Plasma	-3.22513e+06	3.85464e+06	28	27	0.402768	0.745506	3.39045e+07	0.90385501721433	0.41788319739030599	0.804008580792925									HILIC	134.895	1.314	134.894 (100), 134.896 (97), 134.893 (66), 134.897 (62), 134.891 (33), 134.899 (29), 134.89 (9), 134.9 (8)	Negative
HILIC_5.95@134.89491	Plasma	-3.96878e+06	3.31524e+06	28	21	0.231255	0.613765	2.21517e+07	0.777391699931441	0.25262927766989202	0.780763490799144									HILIC	134.895	5.95	134.896 (100), 134.894 (100), 134.897 (65), 134.893 (64), 134.899 (32), 134.891 (31), 134.9 (9), 134.89 (9), 99.926 (5), 99.925 (4)	Negative
HILIC_1.385@135.03136	Plasma							2.97153e+06	1.00584908924155	0.91694120137324198	0.978004452378348									HILIC	135.031	1.385	135.031 (100), 135.032 (87), 135.03 (70), 92.025 (61), 134.894 (56), 134.896 (54), 135.034 (53), 92.026 (49), 92.024 (46), 135.028 (38)	Negative
HILIC_3.237@136.89166	Plasma							2.52224e+08	1.06281622177897	0.73405020643623797										HILIC	136.892	3.237	136.892 (100), 136.891 (90), 136.894 (69), 136.889 (56), 136.895 (36), 136.888 (24), 136.897 (11), 136.886 (7), 136.898 (4)	Negative
HILIC_3.134@136.89172	Plasma	-1.68229e+07	1.85638e+07	28	27	0.364818	0.713273	2.40373e+08	0.930929736311338	0.38172983965447099	0.792647132001752									HILIC	136.892	3.134	136.892 (100), 136.891 (93), 136.894 (68), 136.889 (58), 136.895 (35), 136.888 (26), 136.897 (10), 136.886 (7)	Negative
HILIC_5.048@136.89177	Plasma	4.55778e+06	1.03057e+07	28	27	0.658301	0.876707	4.9772e+07	1.13401193432745	0.69924847465256201	0.91369835285802									HILIC	136.892	5.048	136.892 (100), 136.891 (90), 136.894 (69), 136.889 (56), 136.895 (36), 136.888 (24), 136.897 (11), 136.886 (7), 136.898 (4)	Negative
HILIC_1.333@136.8918	Plasma	-166438	1.10845e+06	28	27	0.880643	0.960963	9.63259e+06	0.977324512499652	0.90330109258260505	0.97527071942212									HILIC	136.892	1.333	136.892 (100), 136.891 (94), 136.894 (67), 136.889 (59), 136.895 (35), 136.888 (27), 136.897 (10), 136.886 (8)	Negative
HILIC_4.411@141.92393	Plasma	73921.8	350319	28	13	0.832877	0.939907	1.15608e+06	1.01010967915104	0.84898037171163099	0.960694366195323									HILIC	141.924	4.411	141.925 (100), 141.923 (96), 141.926 (66), 141.921 (61), 113.926 (33), 141.928 (33), 113.927 (31), 99.926 (29), 141.92 (29), 99.925 (27)	Negative
HILIC_5.48@142.92889	Plasma	-704914	1.33121e+06	28	22	0.596439	0.845224	6.21873e+06	0.853652813625132	0.61058377002888298	0.881640475741252									HILIC	142.929	5.48	113.926 (100), 113.927 (99), 113.925 (65), 113.928 (64), 113.923 (32), 113.929 (30), 98.939 (20), 98.938 (19), 98.94 (13), 98.937 (12)	Negative
HILIC_5.667@142.92892	Plasma	-1.50187e+06	1.16335e+06	28	23	0.196709	0.591736	6.73674e+06	0.790829512604741	0.30362673488650499	0.780763490799144									HILIC	142.929	5.667	113.926 (100), 113.927 (94), 113.925 (67), 113.928 (59), 113.924 (34), 113.929 (27), 98.939 (13), 98.938 (13), 113.922 (10), 98.94 (8)	Negative
HILIC_7.452@142.92894	Plasma							838846	0.97763207155993	0.82258790364166801										HILIC	142.929	7.452	113.926 (100), 113.927 (94), 113.925 (67), 113.928 (59), 113.924 (34), 113.929 (26), 98.939 (13), 98.938 (13), 113.922 (10), 99.926 (10)	Negative
HILIC_8.039@142.92896	Plasma							1.12412e+06	0.618376138949994	0.45524216909611098	0.81592902533683									HILIC	142.929	8.039	113.926 (100), 113.927 (96), 113.925 (66), 113.928 (61), 113.923 (33), 113.929 (29), 98.939 (14), 98.938 (14), 143.036 (10), 143.037 (10)	Negative
HILIC_4.275@142.92908	Plasma							418299	0	0.16505196980759901										HILIC	142.929	4.275	113.926 (100), 113.927 (92), 113.925 (68), 113.928 (57), 113.924 (35), 113.929 (25), 98.939 (13), 98.94 (13), 113.922 (10), 98.938 (9)	Negative
HILIC_2.914@144.10307	Plasma							150796	0.823156948210735	0.53602177067949597										HILIC	144.103	2.914	115.92 (100), 115.922 (95), 115.919 (66), 115.923 (60), 115.918 (34), 115.924 (27), 100.934 (13), 100.933 (13), 115.917 (10), 100.935 (9)	Negative
HILIC_3.099@144.92328	Plasma	-5.73478e+06	6.20156e+06	28	22	0.355105	0.710918	3.28485e+07	0.836308043851057	0.37195241095033699	0.791070512454268									HILIC	144.923	3.099	115.92 (100), 115.922 (92), 115.919 (68), 115.923 (58), 115.918 (35), 115.924 (26), 100.934 (22), 100.933 (21), 100.935 (14), 100.932 (13)	Negative
HILIC_5.073@144.92331	Plasma	-2.39382e+07	4.1529e+07	28	23	0.564331	0.828466	1.53074e+08	0.883246960178125	0.59782775914521802	0.878776546721215									HILIC	144.923	5.073	115.92 (100), 115.922 (91), 115.919 (68), 115.923 (56), 115.918 (36), 100.934 (29), 100.933 (29), 115.924 (24), 100.935 (19), 100.932 (19)	Negative
HILIC_4.519@144.92334	Plasma	-3.19928e+07	2.06944e+07	28	26	0.122113	0.57758	1.51621e+08	0.808663435658201	0.15252608918449201	0.780763490799144									HILIC	144.923	4.519	115.92 (100), 115.922 (91), 115.919 (68), 115.923 (56), 115.918 (36), 100.934 (29), 100.933 (29), 115.924 (25), 100.935 (19), 100.932 (18)	Negative
HILIC_5.345@144.92349	Plasma	-2.466e+07	3.54256e+07	28	21	0.486363	0.792496	122429599	0.845409588975239	0.51912283530744896	0.84624236369386									HILIC	144.923	5.345	115.92 (100), 115.922 (91), 115.919 (68), 115.923 (57), 115.918 (36), 100.934 (33), 100.933 (33), 115.924 (25), 100.935 (22), 100.932 (21)	Negative
HILIC_3.192@144.92351	Plasma	-2.60318e+06	2.31959e+06	28	27	0.261751	0.638274	3.15132e+07	0.922547825892426	0.28205201115005302	0.780763490799144									HILIC	144.924	3.192	115.92 (100), 115.922 (93), 115.919 (67), 115.923 (58), 115.918 (35), 115.924 (26), 100.934 (25), 100.933 (24), 100.935 (17), 100.932 (15)	Negative
HILIC_5.486@144.92351	Plasma							1.54021e+08	0.90939952687439	0.523819176012296	0.849838314518724	Unknown		4					[M-H]-	HILIC	144.924	5.486	115.92 (100), 115.922 (91), 115.919 (68), 115.923 (57), 115.918 (36), 100.934 (32), 100.933 (31), 115.924 (25), 100.935 (21), 100.932 (20)	Negative
HILIC_5.706@144.92354	Plasma	-1.72258e+07	2.19668e+07	28	27	0.432938	0.762934	1.70126e+08	0.887087170321366	0.534306372695312	0.851758785804347									HILIC	144.924	5.706	115.92 (100), 115.922 (92), 115.919 (68), 115.923 (57), 115.918 (35), 100.934 (33), 100.933 (32), 115.924 (25), 100.935 (21), 100.932 (20)	Negative
HILIC_4.017@144.92361	Plasma	1.12989e+07	1.29289e+07	28	24	0.382161	0.727778	9.20903e+07	1.09692204027706	0.39801755562595498	0.799138565208541									HILIC	144.924	4.017	115.92 (100), 115.922 (92), 115.919 (68), 115.923 (57), 115.918 (35), 100.934 (28), 100.933 (28), 115.924 (25), 100.935 (18), 100.932 (18)	Negative
HILIC_4.316@144.92361	Plasma	5.74522e+06	1.90837e+07	28	18	0.763374	0.923173	5.71658e+07	1.18545881675988	0.77066663223329601	0.93727589765993									HILIC	144.924	4.316	115.92 (100), 115.922 (90), 115.919 (69), 115.923 (56), 115.918 (36), 100.934 (30), 100.933 (30), 115.924 (24), 100.935 (20), 100.932 (19)	Negative
HILIC_7.45@144.92361	Plasma	16811366	1.56697e+07	28	23	0.283336	0.655805	7.70102e+07	1.24895469713146	0.357288947226159	0.785743949570297									HILIC	144.924	7.45	115.92 (100), 115.922 (93), 115.919 (67), 115.923 (59), 115.918 (34), 100.934 (27), 115.924 (26), 100.933 (26), 100.935 (18), 100.932 (17)	Negative
HILIC_8.052@144.92363	Plasma	6.20335e+06	1.63924e+07	28	25	0.705112	0.895643	9.72307e+07	1.03274957907296	0.75901091495539597	0.934833489783833									HILIC	144.924	8.052	115.92 (100), 115.922 (96), 115.919 (66), 115.923 (61), 115.918 (33), 100.934 (32), 100.933 (30), 115.924 (28), 100.935 (22), 100.932 (19)	Negative
HILIC_4.865@144.9236	Plasma	6.43677e+06	3.51596e+07	28	19	0.854741	0.949253	1.25036e+08	1.01443346254092	0.86759869050118499	0.965608702681739									HILIC	144.924	4.865	115.92 (100), 115.922 (94), 115.919 (67), 115.923 (59), 115.918 (34), 100.934 (32), 100.933 (30), 115.924 (27), 100.935 (21), 100.932 (19)	Negative
HILIC_1.052@144.92371	Plasma	-1.06295e+07	6.2991e+06	28	26	0.0915145	0.57758	5.61856e+07	0.840106566975485	0.15885290939469901	0.780763490799144									HILIC	144.924	1.052	115.92 (100), 115.922 (94), 115.919 (67), 115.923 (59), 115.918 (34), 100.934 (30), 100.933 (28), 115.924 (27), 100.935 (20), 100.932 (18)	Negative
HILIC_1.509@144.92375	Plasma	1.89279e+06	5.69676e+06	28	27	0.739695	0.913884	5.21993e+07	1.0116435037407	0.74499144732517997	0.928728445132653									HILIC	144.924	1.509	115.92 (100), 115.922 (91), 115.919 (68), 115.923 (56), 115.918 (36), 115.924 (24), 100.934 (18), 100.933 (18), 100.935 (12), 100.932 (12)	Negative
HILIC_6.163@145.06187	Plasma							1.94651e+07	0.927139696648118	0.43517015579103702	0.808305120686604									HILIC	145.062	6.163	115.92 (100), 115.922 (95), 115.919 (66), 115.923 (60), 145.062 (40), 127.051 (40), 145.061 (36), 127.052 (35), 115.918 (34), 100.934 (32)	Negative
HILIC_6.41@146.04568	Plasma	-195151	312168	28	27	0.531873	0.813406	1.49278e+06	0.819438617793018	0.54269108960344403	0.854690090026856									HILIC	146.046	6.41	102.056 (100), 102.055 (78), 102.057 (76), 102.054 (46), 128.035 (45), 102.058 (44), 128.036 (44), 128.033 (30), 146.045 (28), 128.038 (28)	Negative
HILIC_4.774@146.0825	Plasma	-35498	82940.8	28	27	0.668657	0.881667	992165	0.995578245098421	0.67566216584509997	0.904660599103936									HILIC	146.083	4.774	116.921 (100), 116.92 (84), 116.922 (73), 116.919 (50), 116.923 (40), 117.919 (26), 115.92 (21), 117.918 (20), 117.92 (20), 74.024 (19)	Negative
HILIC_1.109@147.06633	Plasma							27994.9	0	0.335561277865423										HILIC	147.066	1.109	147.067 (100), 71.049 (86), 147.065 (83), 71.05 (75), 147.068 (73), 71.049 (60), 147.063 (50), 71.051 (46), 147.07 (41), 71.048 (33)	Negative
HILIC_5.484@149.93669	Plasma							2.69591e+07	0.961598693820817	0.83759593392573295	0.959018625024379									HILIC	149.937	5.484	90.923 (100), 90.924 (85), 91.931 (82), 91.931 (72), 90.922 (72), 91.932 (58), 90.925 (51), 91.93 (44), 119.926 (40), 90.922 (39)	Negative
HILIC_5.658@149.93671	Plasma	-5.12518e+06	3.99852e+06	28	27	0.199923	0.597392	2.88224e+07	0.812039961371614	0.27458713674398699	0.780763490799144									HILIC	149.937	5.658	90.923 (100), 91.931 (94), 90.924 (88), 91.93 (82), 90.922 (70), 91.932 (66), 90.925 (54), 91.93 (50), 119.926 (42), 90.921 (37)	Negative
HILIC_4.285@149.93687	Plasma	-3.04666e+06	1.179e+06	28	19	0.00976308	0.528254	5.10441e+06	0.543446335343937	2.2679261931080101E-2	0.780763490799144	Unknown		4					[M-H]-	HILIC	149.937	4.285	90.923 (100), 90.924 (86), 91.931 (83), 91.93 (73), 90.922 (71), 91.932 (58), 90.925 (52), 91.93 (45), 90.921 (39), 93.947 (37)	Negative
HILIC_3.078@149.93689	Plasma	-164917	182729	28	27	0.36678	0.714212	2.34539e+06	0.939100674383951	0.38319813568619499	0.792858892618308									HILIC	149.937	3.078	118.9 (100), 118.899 (100), 118.902 (65), 118.898 (64), 118.903 (32), 118.897 (31), 90.923 (13), 90.924 (11), 91.931 (10), 118.904 (9)	Negative
HILIC_3.154@150.8894	Plasma	-206705	320956	28	27	0.519556	0.809609	3.07085e+06	0.946204874214736	0.53075551691752099	0.85155160857319									HILIC	150.889	3.154	118.899 (100), 118.901 (97), 118.898 (66), 118.902 (62), 118.897 (33), 118.903 (29), 150.89 (17), 150.888 (14), 150.892 (13), 118.896 (10)	Negative
HILIC_1.714@151.02621	Plasma	173298	91423.6	28	9	0.0580202	0.57758	453450	1.70940920408956	8.0470870007522302E-2	0.780763490799144									HILIC	151.026	1.714	151.027 (100), 151.025 (90), 151.029 (69), 151.023 (56), 151.03 (36), 108.021 (31), 108.02 (30), 151.022 (24), 108.022 (20), 108.019 (19)	Negative
HILIC_3.2@151.87425	Plasma	-78752.3	157679	28	27	0.617465	0.858472	1.91879e+06	0.966618327569563	0.62597048985683001	0.888349550885666	Unknown		4					[M-H]-	HILIC	151.874	3.2	151.874 (100), 151.876 (88), 151.872 (70), 151.877 (54), 151.87 (37), 120.896 (31), 120.898 (29), 151.879 (22), 119.9 (22), 120.895 (20)	Negative
HILIC_3.245@153.86858	Plasma	13941.1	4.71393e+06	28	26	0.99764	0.998359	4.19949e+07	0.99128386869781	0.99770612587232399	0.998937799197722									HILIC	153.869	3.245	153.869 (100), 153.867 (80), 153.871 (75), 153.865 (48), 153.872 (43), 153.863 (17), 153.874 (14), 154.041 (10), 154.043 (9), 154.039 (8)	Negative
HILIC_3.14@153.86868	Plasma	-3.02545e+06	2.16407e+06	28	27	0.162103	0.578533	2.67249e+07	0.896746044482246	0.18550029401642901	0.780763490799144	Unknown		4					[M+FA-H]-	HILIC	153.869	3.14	153.869 (100), 153.867 (82), 153.871 (74), 153.865 (49), 153.873 (42), 153.864 (18), 154.041 (16), 153.874 (13), 154.043 (13), 154.039 (12)	Negative
HILIC_6.826@154.06207	Plasma							4.19919e+06	0.94952392263379	0.55572015073799796	0.860252717773391									HILIC	154.062	6.826	154.063 (100), 154.061 (86), 154.065 (71), 154.059 (52), 93.046 (45), 137.035 (40), 93.045 (39), 154.066 (39), 137.037 (37), 93.047 (32)	Negative
HILIC_5.477@156.89493	Plasma							1.60528e+06	0.985924190253621	0.93884297600008104	0.982374414208846									HILIC	156.895	5.477	156.894 (100), 156.896 (92), 156.892 (68), 156.898 (58), 156.891 (35), 156.9 (25), 97.931 (25), 97.932 (24), 97.93 (17), 97.933 (15)	Negative
HILIC_5.594@156.89494	Plasma	-283329	257981	28	23	0.272094	0.648085	1.43937e+06	0.809262527867301	0.31015678162049798	0.780763490799144									HILIC	156.895	5.594	156.894 (100), 156.896 (92), 156.892 (68), 156.898 (57), 156.891 (35), 156.9 (25), 99.926 (25), 99.925 (23), 99.927 (17), 99.924 (14)	Negative
HILIC_1.894@157.03661	Plasma	-342896	197892	28	27	0.083142	0.57758	1.97064e+06	0.837219685156901	0.10678166305975401	0.780763490799144									HILIC	157.037	1.894	97.004 (100), 97.003 (83), 114.031 (75), 97.005 (73), 114.032 (62), 114.03 (54), 97.002 (50), 97.006 (41), 114.033 (37), 114.028 (30)	Negative
HILIC_8.003@157.90065	Plasma							849486	0.911753459812178	0.335561277865423										HILIC	157.901	8.003	157.902 (100), 157.9 (97), 157.904 (66), 157.898 (62), 99.926 (62), 99.925 (55), 99.927 (43), 99.924 (33), 157.906 (33), 157.896 (29)	Negative
HILIC_5.564@157.90071	Plasma							5.02831e+06	1.06713174082646	0.98784440172380605										HILIC	157.901	5.564	99.926 (100), 99.925 (94), 157.9 (70), 157.902 (69), 99.927 (67), 99.924 (59), 157.898 (45), 157.904 (45), 99.928 (34), 99.923 (27)	Negative
HILIC_4.315@157.90073	Plasma	-1.39911e+06	1.24499e+06	28	27	0.261101	0.638274	1.0891e+07	0.852044313654885	0.33392355015768399	0.780763490799144									HILIC	157.901	4.315	99.926 (100), 99.925 (89), 99.927 (70), 99.924 (54), 157.902 (41), 157.9 (40), 99.928 (37), 157.904 (26), 157.898 (25), 99.923 (22)	Negative
HILIC_5.156@157.90074	Plasma	-2.70483e+06	1.83685e+06	28	26	0.140876	0.57758	1.50229e+07	0.840022496991849	0.16467024670938901	0.780763490799144									HILIC	157.901	5.156	157.902 (100), 157.9 (99), 157.904 (65), 99.926 (64), 157.898 (64), 99.925 (59), 99.927 (43), 99.924 (37), 157.906 (32), 157.896 (31)	Negative
HILIC_1.299@157.90076	Plasma	6.33547e+06	4.498e+06	28	27	0.158981	0.57758	2.23416e+07	1.19633563858969	0.20013778223369399	0.780763490799144	Unknown		4					[M-H]-	HILIC	157.901	1.299	157.902 (100), 157.9 (99), 157.904 (65), 99.926 (64), 157.898 (64), 99.925 (60), 99.927 (43), 99.924 (38), 157.906 (32), 157.896 (30)	Negative
HILIC_1.487@157.90103	Plasma	-1.46009e+06	2.00964e+06	28	27	0.467507	0.779036	2.20743e+07	0.955307473053766	0.48038497687703002	0.827893430010344									HILIC	157.901	1.487	157.902 (100), 157.9 (93), 157.904 (67), 157.898 (59), 99.926 (58), 99.925 (50), 99.927 (42), 157.905 (34), 99.924 (30), 157.896 (26)	Negative
HILIC_1.738@157.90103	Plasma							4.23988e+07	0.832218703833105	0.42815336067819698	0.80795490040071									HILIC	157.901	1.738	157.902 (100), 157.9 (97), 157.904 (66), 157.898 (62), 99.926 (57), 99.925 (52), 99.927 (39), 157.905 (33), 99.924 (32), 157.896 (29)	Negative
HILIC_3.775@157.90103	Plasma							1.48873e+06	1.28166053798883	0.335561277865423										HILIC	157.901	3.775	157.902 (100), 157.9 (93), 157.904 (67), 99.926 (62), 157.898 (58), 99.925 (53), 99.927 (44), 157.905 (34), 99.924 (32), 157.896 (26)	Negative
HILIC_4.471@157.90103	Plasma	-3.53037e+06	3.9773e+06	28	27	0.37474	0.721228	4.92217e+07	0.933586148225444	0.44601445174925602	0.813275836788005									HILIC	157.901	4.471	157.902 (100), 157.9 (96), 157.904 (66), 157.898 (61), 99.926 (60), 99.925 (53), 99.927 (42), 157.905 (33), 99.924 (32), 157.896 (28)	Negative
HILIC_2.23@157.90108	Plasma							4.44157e+07	0.92971152839594	0.55793372298535304	0.860865150165518	Unknown		4					[M-H]-	HILIC	157.901	2.23	157.902 (100), 157.9 (95), 157.904 (66), 157.898 (60), 99.926 (57), 99.925 (50), 99.927 (40), 157.906 (34), 99.924 (31), 157.896 (28)	Negative
HILIC_2.783@157.90108	Plasma	2.17259e+06	2.7011e+06	28	15	0.421204	0.753819	6.6405e+06	1.43188302094605	0.435666608644317	0.808643758025986									HILIC	157.901	2.783	157.902 (100), 157.9 (93), 157.904 (68), 99.926 (59), 157.898 (58), 99.925 (50), 116.072 (46), 99.927 (43), 116.071 (39), 157.906 (35)	Negative
HILIC_3.503@157.90111	Plasma							4.15068e+06	0.514610088741028	0.35945448544076702										HILIC	157.901	3.503	157.902 (100), 157.9 (97), 157.904 (66), 157.898 (62), 99.926 (60), 99.925 (55), 99.927 (41), 99.924 (34), 157.906 (33), 157.896 (29)	Negative
HILIC_1.967@157.90112	Plasma							7.8986e+06	0.596908036318563	0.45045221760630499	0.814432234959604									HILIC	157.901	1.967	157.902 (100), 157.9 (98), 157.904 (65), 157.898 (62), 99.926 (60), 99.925 (54), 99.927 (41), 99.924 (33), 157.906 (32), 157.896 (30)	Negative
HILIC_3.229@157.90115	Plasma	-494860	506013	28	27	0.328094	0.693751	6.99039e+06	0.924742140890597	0.34594349239570099	0.783054045463846	Unknown		4					[M-H]-	HILIC	157.901	3.229	157.862 (100), 157.864 (90), 157.902 (74), 157.9 (73), 157.86 (69), 157.866 (56), 157.904 (48), 157.898 (47), 99.926 (42), 99.925 (38)	Negative
HILIC_2.985@157.90121	Plasma	-1.36089e+06	1.74334e+06	28	27	0.435027	0.763806	1.07868e+07	0.873962851985254	0.46008561879744397	0.819522960024995	Unknown		4					[M-H]-	HILIC	157.901	2.985	157.902 (100), 157.9 (98), 157.904 (65), 157.898 (63), 99.926 (53), 99.925 (48), 99.927 (37), 157.906 (32), 99.924 (30), 157.896 (30)	Negative
HILIC_3.205@158.84694	Plasma							225613	0	0.16488644120752										HILIC	158.847	3.205	99.926 (100), 99.925 (91), 99.927 (68), 99.924 (56), 99.928 (36), 99.923 (24), 158.847 (23), 115.921 (21), 158.845 (19), 115.922 (19)	Negative
HILIC_4.321@158.93887	Plasma	-555558	596781	28	27	0.351893	0.708166	7.50183e+06	0.926412667491524	0.36885936439000899	0.788676701922526									HILIC	158.939	4.321	99.926 (100), 99.925 (84), 99.927 (72), 99.924 (50), 99.928 (40), 99.923 (19), 115.921 (17), 115.92 (17), 99.929 (13), 115.923 (11)	Negative
HILIC_5.209@158.93893	Plasma	85721.4	1.75248e+06	28	22	0.960988	0.987076	7.78844e+06	1.00272256436592	0.96173113709689095	0.989907907585734									HILIC	158.939	5.209	99.926 (100), 99.925 (89), 99.927 (69), 99.924 (55), 99.928 (37), 158.902 (35), 158.9 (30), 158.904 (25), 99.923 (23), 100.926 (22)	Negative
HILIC_3.123@158.93903	Plasma	-1.28631e+06	1.07191e+06	28	27	0.230136	0.613765	9.16144e+06	0.884887403748037	0.25427240391551098	0.780763490799144									HILIC	158.939	3.123	99.926 (100), 99.925 (90), 99.927 (69), 99.924 (55), 99.928 (36), 158.847 (26), 99.923 (23), 158.845 (22), 115.92 (21), 115.922 (20)	Negative
HILIC_5.483@158.93924	Plasma							1.51144e+07	0.984022372941021	0.95918618542196399	0.988423922531088									HILIC	158.939	5.483	99.926 (100), 99.925 (91), 99.927 (68), 99.924 (56), 158.904 (40), 158.902 (39), 99.928 (36), 100.926 (31), 100.925 (31), 158.9 (26)	Negative
HILIC_5.631@158.9393	Plasma	-1.55233e+06	1.58319e+06	28	20	0.326834	0.692074	6.51621e+06	0.814246060291163	0.45107708450156497	0.814432234959604									HILIC	158.939	5.631	99.925 (100), 99.926 (86), 99.924 (72), 99.927 (51), 99.924 (41), 158.892 (31), 158.891 (30), 158.894 (21), 158.889 (19), 115.921 (19)	Negative
HILIC_5.538@159.89395	Plasma	-935964	332705	28	12	0.00490519	0.474513	1.2654e+06	0.292180501011152	1.46548018778557E-2	0.780763490799144	Unknown		4					[M-H]-	HILIC	159.894	5.538	159.895 (100), 159.893 (93), 159.897 (68), 159.891 (58), 100.926 (51), 100.925 (50), 159.899 (35), 100.927 (33), 100.924 (32), 159.889 (26)	Negative
HILIC_5.589@159.89397	Plasma	-306127	319273	28	23	0.337647	0.695734	1.56628e+06	0.833424979081132	0.40408864163868602	0.800016067714038									HILIC	159.894	5.589	159.895 (100), 159.893 (95), 159.897 (67), 159.891 (60), 159.899 (35), 159.889 (28), 100.925 (27), 100.926 (26), 100.924 (18), 100.927 (16)	Negative
HILIC_3.124@160.84215	Plasma							7.63708e+06	2.45558846365313	0.31743216651727502										HILIC	160.842	3.124	160.842 (100), 160.84 (81), 160.844 (75), 160.839 (48), 160.846 (43), 160.837 (18), 160.848 (14), 160.835 (5), 160.85 (4)	Negative
HILIC_3.18@160.84215	Plasma	1.7808e+06	2.78681e+06	28	27	0.522815	0.809609	2.98143e+07	1.07682381396856	0.53391326408334305	0.85171034543566									HILIC	160.842	3.18	160.842 (100), 160.84 (81), 160.844 (75), 160.839 (48), 160.846 (43), 160.837 (18), 160.848 (14), 160.835 (5), 160.85 (4)	Negative
HILIC_5.468@160.89291	Plasma							1.85205e+06	0.956150545233249	0.96191595179632206	0.989907907585734									HILIC	160.893	5.468	160.893 (100), 160.895 (80), 160.891 (76), 160.897 (48), 160.889 (44), 160.899 (18), 160.887 (15), 101.924 (12), 101.923 (10), 101.925 (9)	Negative
HILIC_5.629@160.89293	Plasma							1.65266e+06	1.00755174633097	0.86558166594555996										HILIC	160.893	5.629	160.893 (100), 160.895 (82), 160.891 (74), 160.897 (50), 160.889 (42), 160.899 (19), 160.887 (14), 99.926 (8), 99.925 (7), 99.927 (6)	Negative
HILIC_3.179@162.83936	Plasma	5.11658e+06	5.4776e+06	28	27	0.350257	0.706921	4.85487e+07	1.11472031383396	0.36728389676331202	0.787978960808736									HILIC	162.839	3.179	162.84 (100), 162.838 (82), 162.842 (77), 162.836 (50), 162.844 (46), 162.834 (21), 162.846 (17), 162.832 (6), 162.848 (4)	Negative
HILIC_5.541@162.89333	Plasma	45715.3	398098	28	27	0.908577	0.968656	2.68551e+06	1.01980647363522	0.91033127729891805	0.976613792986507									HILIC	162.893	5.541	162.893 (100), 162.895 (89), 162.891 (70), 162.897 (55), 162.889 (39), 118.992 (27), 162.899 (24), 118.994 (21), 118.991 (20), 118.995 (12)	Negative
HILIC_5.487@162.89349	Plasma							2.20983e+06	0.797548600678577	0.614231251054421										HILIC	162.893	5.487	162.893 (100), 162.895 (94), 162.891 (68), 162.897 (60), 118.992 (36), 162.889 (36), 118.994 (30), 162.899 (28), 118.991 (26), 118.995 (18)	Negative
HILIC_4.25@162.98257	Plasma	-2.37935e+06	911384	28	13	0.00903562	0.528254	2.72068e+06	0.361769032893141	2.1563449808226699E-2	0.780763490799144	Unknown		4	C3HF5O2				[M-H]-	HILIC	162.983	4.25	118.993 (100), 118.994 (78), 118.991 (77), 118.995 (46), 118.99 (45), 118.996 (15), 118.989 (15), 142.992 (5), 142.993 (5), 92.996 (5)	Negative
HILIC_1.227@162.98262	Plasma	-712065	1.14264e+06	28	27	0.533171	0.813406	7.76975e+06	0.92352375296473	0.543949557521472	0.855181328724744									HILIC	162.983	1.227	118.993 (100), 118.994 (79), 118.991 (76), 118.995 (46), 118.99 (44), 118.996 (16), 118.989 (15), 118.998 (4), 92.996 (4), 118.988 (4)	Negative
HILIC_1.398@162.98262	Plasma	-753715	1.76824e+06	28	21	0.669925	0.882035	9.38805e+06	0.96334193350642	0.69440527412008002	0.912846461164002									HILIC	162.983	1.398	118.993 (100), 118.991 (79), 118.994 (76), 118.99 (47), 118.995 (44), 118.989 (16), 118.996 (14), 118.988 (5), 142.992 (4), 118.998 (4)	Negative
HILIC_2.295@162.98265	Plasma							286568	0.503476864866399	0.27094917038288802										HILIC	162.983	2.295	118.993 (100), 118.994 (79), 118.991 (76), 118.995 (47), 118.99 (44), 118.996 (16), 118.989 (14), 142.992 (6), 142.994 (5), 92.996 (5)	Negative
HILIC_4.863@162.98267	Plasma							1.27651e+06	1.07259459447404	0.99833630461305201										HILIC	162.983	4.863	118.993 (100), 118.994 (80), 118.991 (75), 118.995 (47), 118.99 (43), 118.996 (17), 118.989 (14), 163.061 (6), 163.063 (5), 118.998 (5)	Negative
HILIC_3.088@162.9827	Plasma	-404095	282502	28	26	0.152599	0.57758	2.63283e+06	0.852493117943059	0.19182155294518199	0.780763490799144									HILIC	162.983	3.088	162.84 (100), 162.842 (93), 118.993 (81), 162.838 (71), 118.992 (67), 162.844 (60), 118.994 (59), 118.99 (40), 162.836 (40), 118.995 (33)	Negative
HILIC_5.483@164.89526	Plasma							1.2178e+06	1.00688731123354	0.88109755500236397	0.969256791120549									HILIC	164.895	5.483	165.022 (100), 165.02 (97), 165.024 (65), 165.018 (62), 164.897 (56), 164.899 (46), 164.895 (43), 165.026 (32), 165.016 (29), 164.901 (28)	Negative
HILIC_4.835@167.02126	Plasma							1.36141e+07	0.779161805440304	0.21631840998167901	0.780763490799144									HILIC	167.021	4.835	167.022 (100), 167.02 (95), 167.024 (67), 167.018 (60), 124.015 (53), 124.017 (43), 124.014 (40), 167.026 (34), 167.016 (27), 124.018 (25)	Negative
HILIC_3.063@168.98924	Plasma	-254012	207963	28	24	0.221924	0.607594	1.28945e+06	0.824294040649548	0.29205602545710202	0.780763490799144									HILIC	168.989	3.063	168.992 (100), 168.99 (96), 168.994 (67), 168.988 (62), 168.997 (34), 168.986 (30), 168.999 (10), 168.984 (8), 169.015 (6), 169.017 (4)	Negative
HILIC_3.214@172.84248	Plasma	-493667	285315	28	27	0.0835848	0.57758	3.21118e+06	0.882537941162237	0.137539339145197	0.780763490799144									HILIC	172.842	3.214	172.843 (100), 172.841 (85), 172.845 (73), 172.839 (52), 172.847 (41), 172.837 (21), 172.849 (13), 172.834 (6), 128.881 (4), 128.88 (4)	Negative
HILIC_6.999@173.10432	Plasma	-137918	168610	28	27	0.413372	0.748221	1.75166e+06	0.906387557003656	0.42811035509008899	0.80795490040071									HILIC	173.104	6.999	131.082 (100), 131.084 (92), 131.081 (68), 131.085 (58), 131.079 (35), 131.086 (25), 131.078 (10), 173.104 (9), 173.106 (7), 131.088 (7)	Negative
HILIC_4.42@173.92599	Plasma	-198818	252981	28	27	0.431926	0.761881	3.0906e+06	0.938240076888933	0.44601482381072999	0.813275836788005									HILIC	173.926	4.42	99.926 (100), 99.925 (88), 99.927 (70), 115.921 (55), 99.924 (53), 115.922 (51), 116.928 (38), 99.928 (38), 115.919 (37), 116.929 (35)	Negative
HILIC_6.305@173.92624	Plasma	-588322	543384	28	25	0.278941	0.654394	3.4156e+06	0.831519096833848	0.29861514516052501	0.780763490799144									HILIC	173.926	6.305	99.926 (100), 99.925 (91), 115.921 (81), 116.928 (76), 115.922 (73), 99.927 (68), 116.93 (64), 99.924 (56), 115.919 (56), 116.927 (55)	Negative
HILIC_5.509@173.92625	Plasma	625597	496187	28	26	0.207378	0.601332	2618503	1.20197962418117	0.229536931414064	0.780763490799144									HILIC	173.926	5.509	99.926 (100), 99.925 (90), 99.927 (69), 99.924 (55), 116.928 (51), 115.92 (50), 115.922 (46), 116.93 (43), 116.927 (37), 99.928 (37)	Negative
HILIC_3.141@173.92628	Plasma	-456823	464193	28	27	0.325055	0.689109	3.80339e+06	0.902336908254894	0.39013840826219898	0.795815351628997									HILIC	173.926	3.141	99.926 (100), 99.925 (91), 115.921 (76), 116.928 (75), 99.927 (68), 115.922 (68), 116.93 (62), 99.924 (57), 116.927 (55), 115.919 (52)	Negative
HILIC_5.657@173.92644	Plasma	-861759	498326	28	12	0.083754	0.57758	1.42103e+06	0.456199577043619	0.10741042741767599	0.780763490799144									HILIC	173.926	5.657	99.926 (100), 99.925 (89), 99.927 (69), 115.92 (64), 116.928 (61), 115.922 (60), 99.924 (54), 116.93 (52), 116.927 (43), 115.919 (43)	Negative
HILIC_6.407@174.08836	Plasma							941725	0.869214848588161	0.14521206350480201	0.780763490799144									HILIC	174.088	6.407	131.082 (100), 131.084 (91), 131.081 (69), 131.085 (56), 131.079 (36), 131.086 (24), 131.078 (11), 131.088 (7), 99.926 (5), 99.925 (4)	Negative
HILIC_3.213@174.83975	Plasma							2.34311e+06	0.633261058269961	2.2880695267776401E-2		Unknown		4					[M-H]-	HILIC	174.84	3.213	174.861 (100), 174.863 (88), 174.858 (69), 174.865 (54), 174.856 (36), 174.841 (34), 174.839 (32), 174.843 (25), 174.867 (23), 174.836 (21)	Negative
HILIC_1.406@178.84438	Plasma							2.62507e+07	0.932253591206801	0.48833687892967997	0.832356924350011									HILIC	178.844	1.406	178.844 (100), 178.846 (81), 178.842 (75), 178.849 (48), 178.84 (43), 178.851 (17), 178.837 (14), 99.926 (11), 99.925 (10), 99.927 (7)	Negative
HILIC_2.951@178.88074	Plasma	-27847.6	54445.2	28	27	0.609015	0.855267	660968	0.964332141810308	0.61891723443394198	0.885251592859872									HILIC	178.881	2.951	178.88 (100), 178.883 (80), 178.878 (75), 114.936 (57), 57.975 (55), 114.937 (54), 178.885 (47), 57.975 (47), 178.876 (43), 57.975 (40)	Negative
HILIC_5.109@179.05612	Plasma	-1.61891e+06	5.31009e+06	28	26	0.760462	0.923173	2.73271e+07	0.93688835310005	0.768996686883892	0.937123082492766									HILIC	179.056	5.109	59.013 (100), 59.013 (83), 59.014 (73), 71.013 (52), 59.012 (50), 71.014 (46), 59.014 (41), 71.012 (37), 89.024 (34), 71.014 (28)	Negative
HILIC_3.142@180.8597	Plasma	-223879	711797	28	22	0.753121	0.921564	3.33929e+06	0.949302155740418	0.75811186678405496	0.934794963839263									HILIC	180.86	3.142	180.86 (100), 180.857 (82), 180.862 (76), 180.855 (49), 180.864 (44), 180.853 (19), 180.867 (15), 180.988 (8), 180.991 (7), 180.986 (5)	Negative
HILIC_1.396@180.98958	Plasma	179240	769601	28	18	0.815839	0.938956	3.17494e+06	1.14782046234426	0.81946611305724404	0.952617724696771									HILIC	180.99	1.396	180.989 (100), 180.991 (91), 180.987 (68), 180.993 (57), 180.984 (36), 180.996 (25), 68.995 (11), 180.982 (11), 68.995 (9), 68.996 (7)	Negative
HILIC_1.107@181.05075	Plasma	114746	78858.6	28	23	0.145645	0.57758	728057	1.22228912147054	0.16936368362847201	0.780763490799144									HILIC	181.051	1.107	163.041 (100), 163.039 (98), 181.051 (76), 135.046 (73), 135.044 (68), 163.043 (65), 163.037 (63), 181.049 (62), 181.053 (56), 119.051 (51)	Negative
HILIC_3.832@183.93419	Plasma							99876	Inf	0.335561277865423										HILIC	183.934	3.832	116.928 (100), 116.93 (89), 116.927 (70), 116.931 (54), 116.926 (37), 116.932 (23), 116.925 (11), 99.926 (10), 139.944 (9), 139.945 (8)	Negative
HILIC_4.539@183.93422	Plasma							490191	0.756899882392089	0.82051490360344703										HILIC	183.934	4.539	116.928 (100), 116.93 (84), 116.927 (72), 116.931 (51), 116.926 (40), 116.932 (20), 116.925 (12), 99.926 (12), 99.925 (11), 99.927 (8)	Negative
HILIC_4.268@183.93425	Plasma	45680.8	524580	28	26	0.930607	0.975446	3.87561e+06	0.985524086369278	0.93193443604769599	0.98097101538032									HILIC	183.934	4.268	116.928 (100), 116.93 (86), 116.927 (71), 116.931 (52), 116.926 (39), 116.932 (21), 99.926 (14), 99.925 (13), 116.925 (12), 99.927 (9)	Negative
HILIC_7.135@183.93425	Plasma							56256.2	0	0.335561277865423		Unknown		4					[M-H]-	HILIC	183.934	7.135	116.928 (100), 116.93 (86), 116.927 (71), 116.931 (52), 116.926 (39), 116.932 (21), 116.925 (12), 156.894 (9), 99.926 (9), 140.901 (8)	Negative
HILIC_4.025@183.93427	Plasma	1.64672e+06	702224	28	20	0.0190265	0.57758	2.93703e+06	1.6621209767501	3.5555052792381997E-2	0.780763490799144									HILIC	183.934	4.025	116.928 (100), 116.93 (85), 116.927 (72), 116.931 (52), 116.926 (39), 116.932 (20), 116.925 (12), 99.926 (12), 99.925 (11), 139.944 (8)	Negative
HILIC_5.651@183.93436	Plasma	-434118	227017	28	26	0.0558408	0.57758	2.06331e+06	0.808818881379384	7.94424190681121E-2	0.780763490799144									HILIC	183.934	5.651	116.928 (100), 116.93 (87), 116.927 (70), 116.931 (53), 116.926 (38), 116.932 (22), 99.926 (12), 116.925 (11), 99.925 (11), 139.944 (9)	Negative
HILIC_2.24@183.93471	Plasma							1.78365e+06	0.979645804714597	0.36738366727724098	0.787978960808736									HILIC	183.935	2.24	116.928 (100), 116.93 (90), 116.927 (69), 116.931 (56), 116.926 (36), 116.932 (24), 99.926 (13), 99.925 (11), 116.925 (10), 99.927 (9)	Negative
HILIC_5.526@184.88956	Plasma	379368	382030	28	26	0.320695	0.685564	2.13411e+06	1.13788672307256	0.33881929524021098	0.780948556088217									HILIC	184.89	5.526	156.894 (100), 156.896 (92), 140.901 (86), 140.899 (79), 156.892 (68), 140.902 (58), 156.898 (57), 140.897 (49), 156.891 (35), 140.904 (30)	Negative
HILIC_5.472@184.88971	Plasma							1.50887e+06	1.32828445284303	0.74307213562135699										HILIC	184.89	5.472	156.894 (100), 156.896 (93), 140.901 (85), 140.899 (79), 156.892 (68), 156.898 (58), 140.902 (58), 140.897 (49), 156.891 (35), 140.904 (30)	Negative
HILIC_3.078@186.10385	Plasma	-25636.6	712640	28	12	0.971303	0.988816	2.91718e+06	1.05795473010354	0.97184949254529496	0.992813391122423									HILIC	186.104	3.078	186.104 (100), 186.106 (83), 186.101 (73), 186.108 (49), 186.099 (41), 186.111 (19), 186.096 (13), 186.079 (11), 170.073 (10), 186.082 (8)	Negative
HILIC_5.629@186.88821	Plasma	-340477	295853	28	17	0.249803	0.628095	1.00157e+06	0.670459337756389	0.30612409908723198	0.780763490799144									HILIC	186.888	5.629	158.892 (100), 158.894 (93), 186.983 (89), 142.898 (82), 186.981 (78), 142.9 (69), 158.891 (67), 186.104 (63), 186.986 (62), 159.895 (58)	Negative
HILIC_5.483@186.93436	Plasma							1.1071e+06	0.895979535194236	0.80035550132364297										HILIC	186.934	5.483	99.926 (100), 99.925 (86), 99.927 (71), 158.892 (53), 99.924 (52), 158.894 (50), 159.894 (45), 143.9 (41), 159.893 (41), 142.898 (41)	Negative
HILIC_5.388@186.9343	Plasma							176056	2.62101362164507	0.49030631864881302										HILIC	186.934	5.388	99.926 (100), 99.925 (82), 99.927 (74), 159.894 (66), 158.892 (63), 158.894 (61), 143.899 (58), 159.893 (57), 143.898 (52), 99.924 (48)	Negative
HILIC_5.465@187.88901	Plasma							2.81056e+06	1.11093297032992	0.54965590698897704	0.858227359569231									HILIC	187.889	5.465	159.894 (100), 143.899 (94), 159.893 (91), 143.898 (86), 159.896 (68), 143.901 (65), 159.891 (56), 143.896 (53), 160.893 (49), 160.894 (41)	Negative
HILIC_5.41@188.88782	Plasma							1.09267e+06	0.827183772012817	0.95249845081619										HILIC	188.888	5.41	160.893 (100), 144.899 (85), 144.897 (83), 160.895 (82), 160.891 (74), 144.9 (56), 144.895 (53), 160.897 (49), 160.889 (42), 144.902 (28)	Negative
HILIC_5.56@188.88782	Plasma	100733	372500	28	26	0.786834	0.932579	2.20794e+06	1.01720567297594	0.79594274761911799	0.944264542024381									HILIC	188.888	5.56	160.892 (100), 160.894 (83), 144.898 (82), 144.897 (77), 160.891 (73), 144.9 (55), 160.896 (50), 144.895 (48), 160.889 (41), 144.902 (28)	Negative
HILIC_5.479@188.9819	Plasma							663066	1.00485768385136	0.93394527064774702	0.981524971290087									HILIC	188.982	5.479	160.893 (100), 144.898 (87), 160.894 (86), 144.897 (80), 160.891 (71), 144.9 (59), 160.896 (53), 144.895 (49), 161.894 (46), 145.9 (39)	Negative
HILIC_5.463@190.88869	Plasma							4.22944e+06	1.00085703951871	0.88576190081458905	0.970735097675584									HILIC	190.889	5.463	162.893 (100), 162.895 (84), 146.899 (78), 146.898 (76), 162.891 (73), 90.923 (58), 146.901 (50), 162.897 (50), 146.896 (49), 90.924 (48)	Negative
HILIC_5.586@190.88873	Plasma	-859642	489598	28	24	0.0791207	0.57758	2.82204e+06	0.707831985558686	0.118927818358793	0.780763490799144									HILIC	190.889	5.586	162.893 (100), 162.895 (84), 146.899 (82), 146.898 (78), 162.891 (72), 146.901 (54), 162.897 (51), 146.896 (49), 162.889 (40), 90.923 (32)	Negative
HILIC_3.16@192.89989	Plasma	114056	278107	28	21	0.681721	0.887396	1.17192e+06	1.05396534784733	0.69537705080499002	0.912981341857874									HILIC	192.9	3.16	90.933 (100), 90.934 (88), 90.932 (70), 90.935 (54), 90.931 (36), 91.931 (29), 91.931 (26), 90.935 (22), 91.932 (20), 91.93 (16)	Negative
HILIC_5.413@192.92885	Plasma							3.25363e+06	0.387169769849544	0.236898996126084										HILIC	192.929	5.413	90.933 (100), 90.934 (89), 90.932 (69), 90.935 (55), 164.895 (38), 90.931 (37), 148.9 (34), 164.897 (34), 148.902 (30), 164.893 (26)	Negative
HILIC_5.488@192.92886	Plasma							1.22642e+07	0.92281888296064	0.611821207818664	0.882136944348216									HILIC	192.929	5.488	90.933 (100), 90.934 (90), 90.932 (69), 90.935 (56), 90.931 (36), 91.931 (35), 91.931 (32), 91.932 (24), 90.935 (24), 91.93 (19)	Negative
HILIC_5.652@192.92891	Plasma	-1.03645e+06	1.64295e+06	28	27	0.52814	0.81164	1.38898e+07	0.898905096258174	0.60905286766353195	0.881062891540971									HILIC	192.929	5.652	90.933 (100), 90.934 (88), 90.932 (70), 90.935 (54), 91.931 (37), 90.931 (37), 91.93 (34), 91.932 (25), 164.895 (25), 90.935 (23)	Negative
HILIC_5.487@193.92654	Plasma							2.39835e+07	0.937082042217491	0.68503667068841401	0.908300712189124									HILIC	193.927	5.487	91.931 (100), 91.931 (91), 91.932 (68), 91.93 (57), 91.933 (36), 90.923 (35), 119.926 (34), 90.924 (29), 119.925 (27), 90.922 (25)	Negative
HILIC_5.654@193.92656	Plasma							2.51957e+07	0.83095194464334	0.33925454532837601	0.780948556088217									HILIC	193.927	5.654	91.931 (100), 91.93 (87), 91.932 (71), 91.93 (53), 91.933 (38), 93.947 (34), 119.926 (32), 90.923 (29), 93.946 (28), 119.925 (25)	Negative
HILIC_4.295@193.92677	Plasma	1.1266e+06	1.19216e+06	28	21	0.344655	0.703081	3.66812e+06	1.36102906212254	0.36405676286641597	0.787978960808736									HILIC	193.927	4.295	91.931 (100), 91.931 (91), 91.932 (68), 91.93 (56), 91.933 (36), 119.926 (28), 90.923 (27), 91.929 (24), 93.947 (24), 90.924 (22)	Negative
HILIC_5.397@193.92712	Plasma							5.7915e+06	1.0537382666291	0.82920434584221103										HILIC	193.927	5.397	91.931 (100), 91.93 (85), 91.932 (72), 91.93 (51), 91.933 (40), 119.926 (32), 93.947 (31), 90.923 (30), 176.896 (30), 90.924 (28)	Negative
HILIC_1.44@194.10342	Plasma							1.06261e+06	0.988250809116798	0.93423031910501597	0.981560703810561									HILIC	194.103	1.44	130.993 (100), 194.05 (96), 194.047 (82), 130.994 (81), 130.991 (74), 194.052 (69), 194.045 (49), 130.995 (48), 130.99 (42), 194.055 (38)	Negative
HILIC_1.209@194.99698	Plasma							1.95549e+06	0.919672509888762	0.77493098207441702										HILIC	194.997	1.209	195.054 (100), 195.051 (98), 195.056 (65), 195.048 (62), 180.03 (51), 180.027 (44), 130.993 (40), 180.032 (36), 195.059 (32), 130.994 (32)	Negative
HILIC_3.262@195.8109	Plasma							7.43286e+07	0.987628217168904	0.91406324435680797	0.977889625185447									HILIC	195.811	3.262	160.842 (100), 160.84 (80), 160.844 (75), 195.811 (52), 160.839 (47), 195.813 (46), 160.846 (43), 195.808 (36), 195.816 (29), 195.805 (19)	Negative
HILIC_3.141@195.81113	Plasma							2.55444e+07	0.924011927705749	0.214243663811504	0.780763490799144									HILIC	195.811	3.141	160.842 (100), 160.84 (81), 160.844 (75), 195.811 (71), 195.813 (63), 195.808 (50), 160.839 (48), 160.846 (43), 195.816 (39), 195.805 (27)	Negative
HILIC_7.752@196.88568	Plasma							32704.9	1.0992726772221	0.97385592542700194										HILIC	196.886	7.752	116.928 (100), 116.93 (90), 116.927 (69), 96.96 (64), 116.931 (55), 98.956 (53), 98.955 (52), 96.959 (50), 96.961 (48), 116.926 (36)	Negative
HILIC_3.26@197.8083	Plasma	-3.49307e+06	9.07566e+06	28	27	0.700324	0.892726	9.84308e+07	0.963726434433091	0.70654697820909895	0.916533293585147									HILIC	197.808	3.26	162.84 (100), 162.838 (94), 197.809 (74), 162.842 (67), 197.806 (62), 162.836 (59), 197.811 (53), 197.803 (37), 160.842 (36), 162.844 (34)	Negative
HILIC_4.285@198.86467	Plasma	-149173	139876	28	26	0.286213	0.656817	1.22241e+06	0.896999902910012	0.305619135373081	0.780763490799144									HILIC	198.865	4.285	198.866 (100), 198.863 (92), 198.868 (68), 198.86 (58), 99.926 (38), 97.931 (36), 97.932 (35), 198.871 (35), 99.925 (35), 198.858 (26)	Negative
HILIC_5.455@198.86469	Plasma							1.81257e+06	1.15310466521693	0.66161261220726497										HILIC	198.865	5.455	198.866 (100), 198.863 (94), 198.868 (67), 198.86 (59), 198.871 (34), 99.926 (33), 97.931 (31), 99.925 (30), 97.932 (30), 198.858 (27)	Negative
HILIC_1.09@198.93431	Plasma							22051.2	Inf	0.335561277865423										HILIC	198.934	1.09	106.919 (100), 106.918 (83), 106.92 (73), 152.912 (50), 106.917 (50), 152.91 (43), 61.988 (42), 106.921 (41), 152.914 (36), 61.987 (34)	Negative
HILIC_3.26@199.80499	Plasma							4.64006e+07	1.07120843641819	0.45257225868673601	0.8151846134612									HILIC	199.805	3.26	199.805 (100), 162.84 (84), 162.838 (80), 199.808 (78), 199.803 (77), 164.837 (69), 164.835 (63), 162.842 (56), 162.836 (51), 164.839 (47)	Negative
HILIC_3.148@199.80516	Plasma							1.27897e+07	0.916630113357996	0.20859569102518699	0.780763490799144									HILIC	199.805	3.148	199.805 (100), 162.84 (88), 162.838 (83), 199.808 (77), 199.803 (77), 164.837 (77), 164.835 (70), 162.842 (58), 164.839 (53), 162.836 (52)	Negative
HILIC_6.306@199.85114	Plasma	-2.69215e+06	1.00757e+06	28	15	0.00754174	0.51742	2.81739e+06	0.423534387369734	1.9193810265124098E-2	0.780763490799144	Unknown		4					[M+Cl]-	HILIC	199.851	6.306	99.926 (100), 99.925 (96), 199.851 (73), 99.927 (66), 99.924 (61), 199.853 (58), 199.848 (55), 199.856 (34), 99.928 (32), 199.845 (32)	Negative
HILIC_7.815@200.85889	Plasma							330417	0	0.335561277865422										HILIC	200.859	7.815	200.859 (100), 200.857 (79), 99.926 (77), 200.862 (76), 99.925 (67), 99.927 (54), 200.854 (47), 200.865 (44), 99.924 (41), 99.928 (29)	Negative
HILIC_2.094@200.85898	Plasma							474311	0	0.335561277865423										HILIC	200.859	2.094	200.859 (100), 200.857 (80), 200.862 (75), 99.926 (74), 99.925 (65), 99.927 (51), 200.854 (48), 200.865 (43), 99.924 (40), 99.928 (27)	Negative
HILIC_4.954@200.85902	Plasma	-7.08852e+06	5.32239e+06	28	25	0.182916	0.580334	2.68591e+07	0.778465612946525	0.238986206155751	0.780763490799144									HILIC	200.859	4.954	200.859 (100), 200.857 (81), 200.862 (75), 99.926 (74), 99.925 (66), 99.927 (51), 200.854 (48), 200.865 (43), 99.924 (40), 99.928 (27)	Negative
HILIC_5.44@200.85904	Plasma	-5088802	5.58082e+06	28	25	0.361854	0.713273	3.26944e+07	0.867647551085382	0.37845274080661001	0.792647132001752									HILIC	200.859	5.44	200.859 (100), 200.857 (80), 200.862 (75), 99.926 (71), 99.925 (62), 99.927 (49), 200.854 (47), 200.865 (43), 99.924 (38), 99.928 (26)	Negative
HILIC_7.46@200.85905	Plasma	-1.04571e+06	4.90887e+06	28	16	0.831307	0.939907	1.48754e+07	0.911060202196573	0.84677075981068595	0.960270445743014									HILIC	200.859	7.46	200.859 (100), 200.857 (79), 200.862 (76), 99.926 (74), 99.925 (64), 99.927 (52), 200.854 (47), 200.865 (44), 99.924 (39), 99.928 (29)	Negative
HILIC_4.321@200.85909	Plasma	-644575	1.04863e+06	28	27	0.538765	0.815692	1.37223e+07	0.959527789512481	0.549373041922252	0.857923980735887									HILIC	200.859	4.321	200.859 (100), 200.857 (80), 200.862 (75), 99.926 (73), 99.925 (64), 99.927 (51), 200.854 (48), 200.865 (43), 99.924 (39), 99.928 (27)	Negative
HILIC_4.099@200.85912	Plasma	-3.65806e+06	2.89437e+06	28	25	0.206282	0.601332	1.78123e+07	0.7997670627324	0.228475023684584	0.780763490799144									HILIC	200.859	4.099	200.859 (100), 200.857 (81), 200.862 (75), 99.926 (72), 99.925 (64), 99.927 (50), 200.854 (48), 200.865 (43), 99.924 (39), 99.928 (27)	Negative
HILIC_5.299@200.85912	Plasma	9.8782e+06	6.20846e+06	28	27	0.11159	0.57758	4.448e+07	1.18217927946996	0.17355639140323201	0.780763490799144									HILIC	200.859	5.299	200.859 (100), 200.857 (82), 99.926 (75), 200.862 (74), 99.925 (68), 99.927 (51), 200.854 (49), 99.924 (42), 200.865 (42), 99.928 (27)	Negative
HILIC_6.205@200.85913	Plasma	-1.30828e+06	2.84597e+06	28	25	0.645735	0.869252	1.87505e+07	0.933570346082095	0.66133638707501496	0.899775983467206									HILIC	200.859	6.205	200.859 (100), 200.857 (80), 99.926 (77), 200.862 (75), 99.925 (67), 99.927 (54), 200.854 (48), 200.865 (44), 99.924 (41), 99.928 (29)	Negative
HILIC_1.073@200.85915	Plasma	-280825	1.52728e+06	28	23	0.854113	0.949129	8.55827e+06	1.03366711612765	0.85929111709453498	0.962929373032298									HILIC	200.859	1.073	200.859 (100), 200.857 (81), 99.926 (75), 200.862 (75), 99.925 (67), 99.927 (52), 200.854 (48), 200.865 (43), 99.924 (41), 99.928 (28)	Negative
HILIC_1.331@200.85915	Plasma	2.51446e+06	1.61096e+06	28	22	0.118561	0.57758	8.3676e+06	1.49664107803154	0.14256670067065599	0.780763490799144									HILIC	200.859	1.331	200.859 (100), 200.857 (81), 200.862 (75), 99.926 (74), 99.925 (66), 99.927 (51), 200.854 (48), 200.865 (43), 99.924 (41), 99.928 (27)	Negative
HILIC_2.898@200.85915	Plasma							3.32613e+06	3.06483187663938	8.3608439422257597E-2										HILIC	200.859	2.898	200.859 (100), 200.857 (80), 99.926 (77), 200.862 (76), 99.925 (67), 99.927 (55), 200.854 (48), 200.865 (44), 99.924 (40), 99.928 (30)	Negative
HILIC_4.197@200.85915	Plasma	-3.04322e+06	2.63274e+06	28	21	0.247718	0.62542	1.5328e+07	0.749646254582918	0.26852026224845998	0.780763490799144									HILIC	200.859	4.197	200.859 (100), 200.857 (81), 200.862 (75), 99.926 (75), 99.925 (66), 99.927 (52), 200.854 (48), 200.865 (43), 99.924 (41), 99.928 (28)	Negative
HILIC_4.791@200.85915	Plasma							1.59525e+07	0.737404273634728	0.31942492426950703										HILIC	200.859	4.791	200.859 (100), 200.857 (81), 200.862 (75), 99.926 (69), 99.925 (63), 200.854 (48), 99.927 (48), 200.865 (42), 99.924 (39), 99.928 (25)	Negative
HILIC_5.866@200.85916	Plasma	4.47238e+06	4.89522e+06	28	18	0.360916	0.713273	1.76788e+07	1.33949609203642	0.37754939838428703	0.792647132001752									HILIC	200.859	5.866	200.859 (100), 200.857 (81), 200.862 (75), 99.926 (72), 99.925 (65), 99.927 (50), 200.854 (48), 200.865 (43), 99.924 (40), 99.928 (26)	Negative
HILIC_4.582@200.85918	Plasma							1.4146e+07	2.49376443965503	5.1408634395589202E-2		Unknown		4					[M-H]-	HILIC	200.859	4.582	200.859 (100), 200.857 (81), 99.926 (76), 200.862 (75), 99.925 (68), 99.927 (52), 200.854 (48), 200.865 (43), 99.924 (42), 99.928 (28)	Negative
HILIC_5.646@200.86028	Plasma	-5300955	5.50152e+06	28	20	0.335275	0.695675	2.39195e+07	0.724361605230058	0.35285658560086802	0.784160549582629									HILIC	200.86	5.646	200.859 (100), 200.857 (80), 200.862 (75), 99.926 (74), 99.925 (67), 99.927 (51), 200.854 (48), 200.865 (43), 99.924 (41), 99.928 (27)	Negative
HILIC_5.47@200.93457	Plasma							1.70325e+06	0.962121629739234	0.96535684066642902	0.991079167752152									HILIC	200.935	5.47	200.859 (100), 200.857 (80), 200.862 (75), 99.926 (75), 99.925 (66), 99.927 (52), 200.854 (47), 200.865 (43), 99.924 (40), 97.931 (32)	Negative
HILIC_4.319@202.92883	Plasma	-1.68494e+06	1.50155e+06	28	27	0.261804	0.638274	1.80719e+07	0.910572346847023	0.282239534944068	0.780763490799144									HILIC	202.929	4.319	99.926 (100), 99.925 (83), 99.927 (73), 99.924 (50), 99.928 (41), 115.92 (30), 115.921 (29), 116.928 (24), 116.929 (22), 115.919 (19)	Negative
HILIC_4.419@202.92899	Plasma	-4683482	4.1373e+06	28	27	0.257629	0.636455	5.26874e+07	0.919196220118444	0.28919602378945403	0.780763490799144									HILIC	202.929	4.419	99.926 (100), 99.925 (87), 99.927 (70), 99.924 (53), 99.928 (38), 115.92 (30), 115.922 (28), 99.923 (22), 116.928 (22), 115.919 (20)	Negative
HILIC_3.121@202.92908	Plasma	270785	2.58702e+06	28	27	0.916637	0.971054	2.16458e+07	1.01999522192413	0.92928721422701999	0.980813442031056									HILIC	202.929	3.121	99.926 (100), 99.925 (89), 99.927 (69), 99.924 (55), 115.92 (37), 99.928 (37), 115.922 (34), 116.928 (26), 115.919 (25), 99.923 (23)	Negative
HILIC_5.65@202.92946	Plasma	-3.91268e+06	4.12209e+06	28	18	0.342519	0.70184	1.73372e+07	0.708322517101881	0.37824935371891699	0.792647132001752									HILIC	202.929	5.65	99.926 (100), 99.925 (86), 99.927 (71), 99.924 (52), 99.928 (39), 115.92 (38), 115.921 (35), 115.919 (25), 116.928 (24), 115.923 (22)	Negative
HILIC_4.835@202.9295	Plasma	-558367	1.1513e+06	28	14	0.627686	0.860392	2.90718e+06	0.774563242869999	0.663890966318614	0.900421811001233									HILIC	202.929	4.835	99.926 (100), 99.925 (83), 99.927 (73), 99.924 (50), 99.928 (41), 115.92 (30), 115.921 (29), 116.928 (24), 116.929 (22), 115.919 (20)	Negative
HILIC_4.789@206.10333	Plasma							3.48524e+06	0.960172651790542	0.372884266648632	0.791070512454268									HILIC	206.103	4.789	146.082 (100), 146.084 (90), 146.08 (69), 146.085 (55), 59.013 (45), 59.013 (39), 146.079 (36), 59.014 (31), 59.012 (24), 146.087 (23)	Negative
HILIC_1.222@211.9769	Plasma	-60948.6	40437.8	28	20	0.131755	0.57758	355506	0.848920277633264	0.15566554320491599	0.780763490799144									HILIC	211.977	1.222	181.967 (100), 181.965 (87), 115.92 (75), 115.921 (73), 181.969 (71), 110.037 (69), 110.035 (69), 181.962 (52), 115.919 (48), 115.923 (47)	Negative
HILIC_5.121@215.03342	Plasma	-883919	2.27872e+06	28	14	0.698089	0.892726	2.70492e+06	0.77439034108677	0.704366482817401	0.915814682254561									HILIC	215.033	5.121	215.035 (100), 215.032 (95), 173.093 (79), 215.038 (73), 59.013 (69), 173.095 (69), 89.024 (65), 173.091 (62), 215.029 (62), 89.023 (61)	Negative
HILIC_6.577@215.06715	Plasma	-237530	237436	28	27	0.317119	0.682924	1.92896e+06	0.832993693341442	0.33537654368187397	0.780763490799144									HILIC	215.067	6.577	215.068 (100), 215.065 (87), 215.071 (71), 215.062 (53), 215.074 (38), 129.067 (26), 129.066 (23), 215.059 (21), 171.078 (21), 171.076 (19)	Negative
HILIC_7.765@216.85414	Plasma							241530	0.826911954691942	0.91108844803019895	0.977027617680989	Unknown		4					[M-H]-	HILIC	216.854	7.765	216.853 (100), 216.856 (92), 199.851 (80), 199.853 (69), 216.85 (67), 116.928 (58), 216.859 (57), 116.929 (57), 199.848 (56), 199.856 (41)	Negative
HILIC_1.204@216.98143	Plasma							9117.1	0	0.17703303705937001										HILIC	216.981	1.204	116.928 (100), 116.93 (90), 116.927 (69), 116.931 (55), 116.926 (36), 116.932 (24), 99.926 (21), 99.925 (18), 115.92 (18), 115.922 (17)	Negative
HILIC_3.259@218.81747	Plasma	-289921	231456	28	27	0.210354	0.601332	2.91222e+06	0.913841509104066	0.27413100700090398	0.780763490799144									HILIC	218.817	3.259	218.989 (100), 160.842 (90), 218.986 (88), 160.841 (73), 218.992 (70), 160.844 (67), 218.983 (54), 160.839 (44), 218.995 (38), 160.846 (38)	Negative
HILIC_3.089@218.98886	Plasma	-387593	398736	28	27	0.331024	0.69448	4.29117e+06	0.931972099287067	0.36163129071299799	0.787554730182452									HILIC	218.989	3.089	218.989 (100), 218.986 (83), 218.992 (73), 218.983 (50), 218.995 (41), 198.983 (20), 218.98 (20), 198.985 (15), 198.98 (15), 218.998 (13)	Negative
HILIC_3.254@220.81432	Plasma	-223301	181880	28	27	0.219545	0.603837	2.30166e+06	0.906782537943666	0.28550981842347101	0.780763490799144									HILIC	220.814	3.254	162.84 (100), 162.838 (95), 162.842 (67), 162.836 (60), 162.844 (34), 162.834 (28), 162.846 (10), 162.832 (8), 220.815 (7), 220.812 (7)	Negative
HILIC_1.355@224.06194	Plasma							1.38841e+06	0.91517483457019	8.8933376903876094E-2	0.780763490799144									HILIC	224.062	1.355	100.004 (100), 100.004 (98), 100.003 (65), 100.005 (63), 123.045 (57), 123.046 (49), 123.044 (40), 100.002 (32), 100.006 (30), 123.048 (30)	Negative
HILIC_1.222@224.06207	Plasma	-1.09545e+06	847804	28	27	0.196321	0.591736	3.41286e+06	0.793222082643959	0.21881857211415701	0.780763490799144									HILIC	224.062	1.222	224.061 (100), 224.064 (94), 224.058 (67), 96.96 (63), 224.067 (59), 96.959 (54), 96.961 (45), 224.055 (34), 96.958 (32), 224.071 (27)	Negative
HILIC_5.111@225.06168	Plasma	2.5159e+06	3.23709e+06	28	19	0.437034	0.763806	1.21755e+07	1.30058002858082	0.450946352858491	0.814432234959604									HILIC	225.062	5.111	89.024 (100), 59.013 (98), 59.013 (81), 89.023 (80), 89.025 (76), 59.014 (72), 71.013 (61), 71.014 (54), 59.012 (49), 89.023 (47)	Negative
HILIC_1.228@226.99673	Plasma							1.02994e+06	0.701651549949773	0.44504719197861298		Unknown		4	C5H9O8P				[M-H]-	HILIC	226.997	1.228	112.988 (100), 99.009 (89), 112.987 (80), 99.009 (78), 112.989 (75), 142.993 (63), 99.008 (62), 142.991 (61), 111.009 (54), 162.999 (49)	Negative
HILIC_4.239@227.96114	Plasma	10305.4	97795.6	28	27	0.916076	0.971054	663577	1.00064160993679	0.91945604095535605	0.978453456548693	Unknown		4					[M-H]-	HILIC	227.961	4.239	126.02 (100), 115.921 (85), 115.922 (79), 126.019 (79), 126.021 (75), 199.851 (69), 99.926 (64), 209.95 (62), 199.853 (58), 115.919 (58)	Negative
HILIC_1.218@230.9857	Plasma	121944	632059	28	26	0.847013	0.945378	3.8954e+06	1.02546810622375	0.85337779632803601	0.961796800577409									HILIC	230.986	1.218	230.986 (100), 230.99 (84), 230.983 (73), 230.993 (51), 230.98 (41), 230.996 (20), 230.976 (13), 68.995 (12), 68.995 (11), 68.996 (8)	Negative
HILIC_1.408@230.98663	Plasma	-182232	740360	28	19	0.805574	0.937117	2525003	0.992279742285642	0.81531641056762505	0.950612273014002									HILIC	230.987	1.408	230.986 (100), 230.99 (83), 230.983 (73), 230.993 (50), 230.98 (41), 230.996 (19), 68.995 (14), 230.976 (13), 68.995 (12), 68.996 (10)	Negative
HILIC_5.455@231.93193	Plasma							1.32306e+06	0.995608043169233	0.91694841647389103										HILIC	231.932	5.455	99.926 (100), 99.925 (86), 115.92 (79), 115.922 (73), 99.927 (70), 115.919 (52), 99.924 (52), 115.923 (45), 116.928 (43), 187.942 (40)	Negative
HILIC_5.61@231.93201	Plasma	66299.7	309041	28	14	0.830131	0.939907	1.00685e+06	1.15893678899031	0.83345934415696799	0.958397393500624									HILIC	231.932	5.61	99.926 (100), 115.92 (96), 99.925 (90), 115.922 (89), 99.927 (69), 115.919 (65), 187.942 (58), 115.923 (55), 99.924 (55), 187.94 (47)	Negative
HILIC_6.217@231.93205	Plasma	-27447.2	192927	28	18	0.886869	0.960963	879898	0.95242314087347	0.88905034122426696	0.971369851416698									HILIC	231.932	6.217	99.926 (100), 99.925 (91), 115.921 (89), 115.922 (80), 99.927 (67), 197.856 (61), 115.919 (60), 197.859 (56), 99.924 (56), 115.923 (48)	Negative
HILIC_2.917@234.81956	Plasma							6.11066e+06	0.960806041216583	0.82522618768521205										HILIC	234.82	2.917	199.851 (100), 134.894 (85), 199.853 (85), 134.896 (80), 199.848 (72), 234.819 (58), 134.893 (57), 199.856 (51), 134.897 (50), 234.823 (50)	Negative
HILIC_5.849@234.81958	Plasma	296305	2.14938e+06	28	24	0.890354	0.962064	1.05351e+07	1.03646367696948	0.89389263181126899	0.971704973942111									HILIC	234.82	5.849	199.851 (100), 199.854 (85), 134.894 (77), 134.896 (72), 199.848 (72), 234.819 (58), 134.893 (52), 199.856 (51), 234.823 (51), 134.897 (45)	Negative
HILIC_6.241@234.81963	Plasma	-791225	1.0057e+06	28	27	0.431436	0.761748	1.14465e+07	0.933079544894158	0.44554190814346301	0.813243365594832									HILIC	234.82	6.241	199.85 (100), 134.894 (91), 134.896 (89), 199.853 (88), 199.848 (70), 234.819 (64), 134.893 (60), 234.822 (58), 134.897 (57), 199.856 (54)	Negative
HILIC_3.316@234.81967	Plasma	-2.10266e+06	2.25778e+06	28	27	0.351701	0.708166	2.0639e+07	0.914095514749479	0.40313223609281301	0.799791897711653									HILIC	234.82	3.316	199.851 (100), 199.853 (86), 134.894 (86), 134.896 (82), 199.848 (71), 234.819 (62), 134.893 (57), 234.823 (54), 199.856 (53), 134.897 (52)	Negative
HILIC_6.009@234.8196	Plasma	-194541	1.33959e+06	28	12	0.884534	0.960963	4.48554e+06	0.854275852720274	0.88676139278979704	0.970903380657685									HILIC	234.82	6.009	199.851 (100), 199.853 (86), 134.894 (77), 134.896 (76), 199.848 (72), 234.984 (68), 234.82 (62), 234.987 (56), 234.823 (54), 199.856 (52)	Negative
HILIC_7.766@234.81982	Plasma	-244665	1.22077e+06	28	27	0.841154	0.944402	1.2287e+07	0.965694971733031	0.84425487319943904	0.959626319725799									HILIC	234.82	7.766	199.851 (100), 134.894 (89), 199.853 (83), 134.896 (80), 199.848 (73), 234.819 (63), 134.893 (62), 234.823 (54), 134.897 (49), 199.856 (49)	Negative
HILIC_4.077@234.81987	Plasma	-2.30175e+06	1.11085e+06	28	26	0.0382603	0.57758	7.67289e+06	0.71990043869774	9.1610593403185794E-2	0.780763490799144									HILIC	234.82	4.077	199.851 (100), 134.894 (87), 199.854 (85), 134.896 (81), 199.848 (72), 234.819 (61), 134.893 (59), 234.823 (52), 199.856 (51), 134.897 (51)	Negative
HILIC_3.177@234.81992	Plasma	-788036	1.54111e+06	28	27	0.609111	0.855267	3.04743e+06	0.797302023734485	0.63438909359292905	0.891199548771204	Unknown		4					[M-H]-	HILIC	234.82	3.177	199.851 (100), 134.894 (86), 199.854 (85), 134.896 (80), 199.848 (72), 134.893 (58), 234.82 (58), 199.856 (51), 234.823 (50), 134.897 (50)	Negative
HILIC_1.322@234.8199	Plasma	221168	713914	28	27	0.756716	0.921699	6.41937e+06	1.01860527889521	0.78401785837701499	0.941511488299295									HILIC	234.82	1.322	199.851 (100), 199.853 (85), 134.894 (85), 134.896 (80), 199.848 (71), 234.819 (67), 234.823 (58), 134.893 (57), 199.856 (52), 134.897 (50)	Negative
HILIC_10.798@234.82042	Plasma							7.26242e+06	0.422489366359043	8.07927771614073E-2										HILIC	234.82	10.798	199.851 (100), 134.894 (87), 199.853 (87), 134.896 (84), 199.848 (71), 234.819 (60), 134.893 (58), 134.897 (53), 234.823 (53), 199.856 (53)	Negative
HILIC_1.381@240.97456	Plasma	68432.4	301658	28	20	0.820537	0.939907	1.33579e+06	1.1382431039131	0.838576342920894	0.959090818366056									HILIC	240.975	1.381	196.985 (100), 196.982 (89), 130.993 (71), 196.988 (69), 130.994 (57), 196.98 (54), 130.991 (54), 220.985 (42), 196.99 (37), 220.982 (35)	Negative
HILIC_5.75@244.84894	Plasma	-711825	1.86873e+06	28	16	0.703268	0.893918	5.07022e+06	0.930404762358542	0.72074400785567605	0.922222282407085									HILIC	244.849	5.75	99.926 (100), 99.925 (94), 200.859 (71), 99.927 (67), 200.857 (59), 99.924 (59), 200.862 (51), 200.854 (36), 99.928 (34), 200.865 (28)	Negative
HILIC_5.294@244.84897	Plasma	4.67009e+06	2.17936e+06	28	23	0.0321235	0.57758	9.7695e+06	1.42701388155685	5.16238513767215E-2	0.780763490799144									HILIC	244.849	5.294	99.926 (100), 99.925 (89), 200.859 (70), 99.927 (69), 200.857 (56), 99.924 (55), 200.862 (52), 99.928 (37), 200.854 (33), 200.865 (30)	Negative
HILIC_5.422@244.84897	Plasma	-2.05877e+06	1.76663e+06	28	21	0.243872	0.623358	7.15914e+06	0.786337962748917	0.26480964149360497	0.780763490799144									HILIC	244.849	5.422	99.926 (100), 99.925 (92), 200.859 (68), 99.927 (68), 99.924 (57), 200.857 (57), 200.862 (50), 99.928 (35), 200.854 (34), 200.865 (28)	Negative
HILIC_6.245@244.84897	Plasma	-419353	948440	28	23	0.658381	0.876707	5.25563e+06	0.903281819791207	0.68999869787948998	0.911338885388335									HILIC	244.849	6.245	99.926 (100), 99.925 (87), 180.989 (78), 180.991 (73), 200.859 (71), 99.927 (70), 200.857 (58), 99.924 (53), 180.987 (52), 200.862 (52)	Negative
HILIC_4.107@244.84898	Plasma	-1.40191e+06	861646	28	23	0.103733	0.57758	4.62685e+06	0.704524229153002	0.12771622316214001	0.780763490799144	Unknown		4					[M+FA-H]-	HILIC	244.849	4.107	99.926 (100), 99.925 (91), 99.927 (69), 200.859 (68), 99.924 (56), 200.857 (55), 200.862 (51), 99.928 (36), 200.854 (33), 180.989 (32)	Negative
HILIC_5.564@244.84898	Plasma	-899705	1.40321e+06	28	19	0.521409	0.809609	4.81008e+06	0.79634061876203	0.62040080485421401	0.885466852149975									HILIC	244.849	5.564	99.926 (100), 99.925 (89), 99.927 (69), 200.859 (62), 99.924 (55), 200.857 (50), 200.862 (47), 99.928 (37), 200.854 (30), 200.865 (27)	Negative
HILIC_4.943@244.849	Plasma	-453447	1.3283e+06	28	22	0.732822	0.913884	5.80853e+06	0.990521032795499	0.738277024616393	0.926503893319692									HILIC	244.849	4.943	99.926 (100), 99.925 (90), 99.927 (69), 200.859 (67), 99.924 (55), 200.857 (54), 200.862 (49), 99.928 (36), 200.854 (32), 180.989 (30)	Negative
HILIC_4.252@244.98584	Plasma	-125032	541127	28	13	0.817269	0.939425	1.60156e+06	0.870218222538981	0.82421041107633397	0.954978232238975									HILIC	244.986	4.252	180.989 (100), 180.991 (99), 180.986 (65), 180.993 (64), 180.984 (32), 180.996 (31), 99.926 (15), 99.925 (12), 99.927 (11), 204.99 (10)	Negative
HILIC_1.235@244.98691	Plasma	451606	730274	28	26	0.536308	0.814018	6.73174e+06	1.07399446809733	0.58328418097767898	0.872635371724269									HILIC	244.987	1.235	180.989 (100), 180.991 (97), 180.986 (65), 180.993 (62), 116.928 (50), 116.93 (45), 116.927 (34), 180.984 (32), 180.996 (30), 116.931 (28)	Negative
HILIC_3.186@253.79343	Plasma	700535	700271	28	26	0.317128	0.682924	1.99592e+06	1.63793702521754	0.33538528489067898	0.780763490799144									HILIC	253.793	3.186	134.894 (100), 134.896 (95), 134.893 (66), 134.897 (60), 134.891 (34), 134.899 (28), 134.89 (10), 253.794 (9), 134.9 (8), 253.798 (8)	Negative
HILIC_3.306@253.79427	Plasma	-874262	1.36624e+06	28	22	0.522235	0.809609	6.55506e+06	0.820406373353078	0.53335071423080105	0.85171034543566									HILIC	253.794	3.306	134.894 (100), 134.896 (97), 134.893 (66), 134.897 (62), 134.891 (33), 134.899 (29), 253.794 (10), 134.89 (10), 253.798 (8), 134.9 (8)	Negative
HILIC_3.224@255.7907	Plasma	-194104	410444	28	22	0.636276	0.863144	3.23236e+06	0.913854587143026	0.64411731838886499	0.893216108800498									HILIC	255.791	3.224	219.846 (100), 219.843 (82), 219.849 (74), 219.84 (49), 219.852 (42), 219.837 (18), 219.855 (13), 219.834 (5), 219.858 (4)	Negative
HILIC_4.39@261.91458	Plasma							1.08614e+06	0.580432977925648	0.45443436865028802										HILIC	261.915	4.39	149.936 (100), 149.938 (99), 91.931 (82), 91.93 (71), 149.934 (65), 149.94 (64), 91.932 (57), 91.93 (43), 147.921 (43), 147.923 (36)	Negative
HILIC_2.23@262.90802	Plasma	-20407.6	219692	28	21	0.925989	0.972553	1.82788e+06	0.972497008188327	0.92740568931267797	0.980471768804927									HILIC	262.908	2.23	242.985 (100), 242.989 (92), 118.924 (85), 118.925 (75), 242.982 (68), 262.906 (67), 262.91 (67), 118.923 (59), 242.992 (57), 118.926 (46)	Negative
HILIC_2.008@262.99094	Plasma							23805.3	Inf	0.335561277865423										HILIC	262.991	2.008	145.062 (100), 145.061 (89), 145.064 (70), 145.059 (54), 145.066 (37), 145.057 (23), 127.051 (16), 127.053 (14), 127.05 (11), 145.067 (11)	Negative
HILIC_3.268@264.99203	Plasma							27264.3	0	0.335561277865423										HILIC	264.992	3.268	112.985 (100), 112.987 (89), 264.972 (80), 130.993 (80), 130.992 (75), 264.976 (70), 112.984 (70), 68.995 (61), 68.995 (56), 264.967 (56)	Negative
HILIC_4.248@264.9921	Plasma							186938	Inf	0.335561277865423										HILIC	264.992	4.248	128.036 (100), 128.035 (99), 112.986 (81), 112.985 (71), 130.992 (67), 128.037 (65), 128.033 (63), 112.987 (57), 130.994 (56), 130.991 (49)	Negative
HILIC_4.839@266.94672	Plasma	-432129	314451	28	26	0.169369	0.579134	1.78931e+06	0.775161068120543	0.207355181536239	0.780763490799144									HILIC	266.947	4.839	165.006 (100), 165.004 (79), 165.008 (76), 248.937 (74), 248.933 (66), 248.941 (51), 165.002 (47), 165.01 (44), 248.929 (41), 248.944 (27)	Negative
HILIC_3.057@268.98547	Plasma							145435	Inf	0.335561277865423										HILIC	268.985	3.057	268.985 (100), 268.989 (88), 268.98 (70), 268.993 (54), 268.976 (37), 268.997 (23), 248.978 (16), 248.982 (16), 108.991 (12), 268.972 (11)	Negative
HILIC_1.283@268.9855	Plasma							310995	Inf	0.335561277865423										HILIC	268.986	1.283	268.985 (100), 268.989 (82), 268.981 (74), 268.993 (49), 268.976 (42), 268.997 (18), 248.978 (16), 248.982 (15), 268.972 (13), 248.974 (10)	Negative
HILIC_3.225@270.79672	Plasma	29550.1	301211	28	27	0.921849	0.972039	3.36053e+06	1.01861873178896	0.92334600298095304	0.979250610314367	Unknown		4					[2M-H]-	HILIC	270.797	3.225	134.894 (100), 134.896 (97), 134.893 (66), 134.897 (62), 134.891 (33), 134.899 (29), 134.89 (10), 134.9 (8), 270.981 (4), 270.977 (4)	Negative
HILIC_5.376@272.93631	Plasma							21770.8	0.465515690784222	0.98127275770113198										HILIC	272.936	5.376	115.921 (100), 115.92 (100), 115.923 (65), 115.919 (64), 115.924 (31), 115.918 (31), 116.928 (27), 116.929 (26), 115.945 (19), 116.927 (18)	Negative
HILIC_3.233@274.76556	Plasma	-265956	182027	28	27	0.143993	0.57758	1.57608e+06	0.832852191209777	0.227590920266484	0.780763490799144	Unknown		4					[M-H]-	HILIC	274.766	3.233	134.894 (100), 134.896 (98), 136.892 (70), 134.893 (65), 136.891 (63), 134.897 (63), 136.894 (49), 136.889 (39), 134.891 (32), 134.899 (30)	Negative
HILIC_1.408@276.99121	Plasma	-638174	709370	28	14	0.368315	0.716349	3030514	0.812484364541401	0.38467652168497701	0.793858724200617									HILIC	276.991	1.408	192.99 (100), 192.988 (89), 192.993 (69), 192.985 (55), 192.995 (37), 192.983 (23), 212.996 (13), 212.999 (12), 192.998 (11), 212.993 (8)	Negative
HILIC_3.061@276.99216	Plasma	-91643.9	182613	28	24	0.615776	0.858071	1.04218e+06	0.913787004932106	0.642421041795467	0.892708672357465									HILIC	276.992	3.061	192.99 (100), 192.988 (87), 192.993 (71), 192.985 (53), 192.995 (39), 192.982 (21), 212.998 (13), 212.995 (12), 192.998 (12), 115.92 (8)	Negative
HILIC_1.409@278.76959	Plasma	-155770	128391	28	27	0.225034	0.610949	2.14335e+06	0.932800083065294	0.24661887224534301	0.780763490799144									HILIC	278.77	1.409	199.851 (100), 199.853 (86), 199.848 (71), 199.856 (52), 199.845 (39), 199.859 (21), 199.843 (12), 197.856 (10), 197.859 (9), 197.854 (7)	Negative
HILIC_5.115@278.98141	Plasma	-959343	8.44587e+06	28	24	0.909565	0.969148	1.93764e+07	0.967087535857668	0.91130048371782102	0.977161945072023									HILIC	278.981	5.115	115.92 (100), 115.921 (99), 115.919 (65), 115.923 (63), 100.934 (50), 100.933 (45), 100.935 (35), 115.918 (32), 115.924 (30), 116.928 (29)	Negative
HILIC_4.247@280.98285	Plasma							399425	0.944024300963878	0.93277793719870505										HILIC	280.983	4.247	280.983 (100), 280.987 (87), 280.978 (71), 280.992 (53), 280.974 (39), 280.996 (22), 280.969 (12), 260.98 (11), 260.984 (8), 260.976 (8)	Negative
HILIC_1.325@280.98337	Plasma	383473	789711	28	9	0.62726	0.860392	1.94159e+06	1.4251054702403	0.64003300743914004	0.892282044970697									HILIC	280.983	1.325	280.983 (100), 280.987 (85), 280.978 (72), 280.992 (52), 280.974 (40), 280.996 (21), 280.969 (13), 260.979 (8), 260.975 (7), 260.983 (6)	Negative
HILIC_1.458@289.06787	Plasma	9268.14	66361.4	28	27	0.888927	0.961442	779786	1.00285233568919	0.89106780243005901	0.971651363177601									HILIC	289.068	1.458	243.064 (100), 243.06 (94), 110.025 (67), 243.067 (67), 243.056 (59), 110.026 (56), 110.024 (49), 200.057 (48), 111.02 (41), 200.054 (40)	Negative
HILIC_2.318@294.98203	Plasma							541823	1.53375933479005	0.37032633186727898										HILIC	294.982	2.318	230.986 (100), 230.989 (81), 230.983 (75), 230.993 (48), 230.979 (43), 230.996 (18), 230.976 (14), 294.983 (11), 294.978 (9), 294.987 (8)	Negative
HILIC_1.396@294.98206	Plasma	-283349	1.34879e+06	28	18	0.833608	0.939982	6.8334e+06	1.01428668881305	0.83686422669350902	0.958788081879703									HILIC	294.982	1.396	230.986 (100), 230.99 (79), 230.983 (76), 230.993 (46), 230.98 (44), 230.996 (16), 230.976 (14), 294.985 (7), 254.988 (7), 294.99 (6)	Negative
HILIC_4.88@294.98209	Plasma							902507	5.56629507929789	0.10229007873083901										HILIC	294.982	4.88	230.986 (100), 230.99 (80), 230.983 (76), 230.993 (47), 230.98 (44), 230.996 (17), 230.976 (14), 68.995 (6), 254.988 (6), 116.928 (5)	Negative
HILIC_3.064@294.9823	Plasma	152951	448306	28	20	0.732971	0.913884	1.81208e+06	1.05560317403086	0.77986627238373696	0.939247785236097									HILIC	294.982	3.064	134.894 (100), 134.896 (95), 134.893 (67), 134.897 (60), 134.891 (34), 134.899 (27), 230.987 (15), 230.983 (12), 230.99 (11), 134.89 (10)	Negative
HILIC_4.255@294.98315	Plasma	-735755	794860	28	20	0.354632	0.710812	3.42442e+06	0.759485486088796	0.45543354060883501	0.816142122978373									HILIC	294.983	4.255	230.986 (100), 230.99 (83), 230.983 (73), 230.993 (50), 230.98 (41), 230.996 (19), 230.976 (13), 294.982 (7), 294.977 (6), 68.995 (6)	Negative
HILIC_3.298@297.73331	Plasma	-891980	831968	28	27	0.283661	0.655805	1.0452e+07	0.922113596183205	0.34562410744227101	0.783054045463846									HILIC	297.733	3.298	134.894 (100), 134.896 (95), 134.893 (67), 134.897 (60), 136.892 (34), 134.891 (34), 136.891 (32), 134.899 (27), 136.894 (23), 136.889 (20)	Negative
HILIC_3.032@300.87814	Plasma							727927	0.90965510726374	0.18375884866363801	0.780763490799144									HILIC	300.878	3.032	130.958 (100), 130.956 (93), 130.959 (68), 128.96 (62), 128.959 (61), 130.955 (56), 128.962 (40), 300.991 (39), 128.957 (39), 300.996 (37)	Negative
HILIC_8.036@304.91412	Plasma							152339	0.56655872768565	0.387437883124161	0.793915660708461									HILIC	304.914	8.036	174.957 (100), 174.955 (91), 174.959 (68), 146.962 (61), 174.952 (56), 146.96 (54), 146.963 (42), 174.961 (35), 146.958 (33), 174.95 (24)	Negative
HILIC_4.475@310.84158	Plasma	-172147	209120	28	27	0.410395	0.746898	2.94617e+06	0.937274563159539	0.42523915873280599	0.806789144613548									HILIC	310.842	4.475	115.92 (100), 113.926 (98), 113.927 (91), 115.922 (89), 115.919 (69), 113.925 (67), 113.928 (56), 115.923 (55), 115.918 (37), 142.929 (35)	Negative
HILIC_4.591@312.10922	Plasma							5305.79	0	0.335561277865422										HILIC	312.109	4.591	136.077 (100), 115.92 (99), 115.922 (95), 136.076 (84), 136.079 (72), 113.025 (71), 115.919 (65), 115.923 (60), 113.024 (60), 113.026 (51)	Negative
HILIC_4.578@312.83646	Plasma							1.50327e+07	1.27586995030407	0.13694559128074499										HILIC	312.836	4.578	115.92 (100), 115.922 (93), 115.919 (67), 115.923 (58), 115.918 (35), 144.923 (32), 100.934 (30), 100.933 (29), 115.924 (26), 144.925 (26)	Negative
HILIC_4.177@312.83664	Plasma							253276	1.27497888546738	0.870159977254927		Unknown		4					[2M-H]-	HILIC	312.837	4.177	115.92 (100), 115.921 (95), 115.919 (66), 115.923 (60), 115.918 (33), 115.924 (28), 144.923 (26), 144.925 (21), 144.922 (19), 200.859 (16)	Negative
HILIC_4.399@312.83679	Plasma	-4.77125e+06	4.44402e+06	28	27	0.282987	0.655805	1.43663e+07	0.786969693434406	0.30251229267878199	0.780763490799144									HILIC	312.837	4.399	115.92 (100), 115.922 (91), 115.919 (68), 115.923 (57), 115.918 (35), 144.923 (33), 100.934 (31), 100.933 (31), 144.925 (27), 144.922 (25)	Negative
HILIC_5.482@312.83682	Plasma							1.45481e+06	0.84456132267036	0.50014881654411503										HILIC	312.837	5.482	115.92 (100), 115.922 (91), 115.919 (68), 115.923 (56), 115.918 (36), 144.923 (28), 115.924 (24), 144.925 (22), 144.922 (21), 100.934 (19)	Negative
HILIC_4.345@316.94873	Plasma							7.32944e+07	0.891322444608897	0.175700401021889	0.780763490799144									HILIC	316.949	4.345	112.986 (100), 112.985 (91), 112.987 (68), 112.984 (57), 112.988 (36), 112.983 (25), 112.99 (11), 112.982 (7), 180.973 (4)	Negative
HILIC_4.247@322.97794	Plasma							162144	0	8.3179890171154999E-2										HILIC	322.978	4.247	192.99 (100), 192.988 (88), 192.993 (70), 192.985 (54), 192.995 (37), 282.981 (29), 258.979 (27), 258.983 (27), 282.985 (23), 192.982 (22)	Negative
HILIC_5.425@326.08826	Plasma							160694	0	0.335561277865423										HILIC	326.088	5.425	150.056 (100), 113.025 (87), 150.055 (79), 150.058 (76), 113.024 (72), 113.026 (64), 85.029 (52), 150.053 (47), 150.06 (44), 113.023 (43)	Negative
HILIC_2.929@326.98837	Plasma							1.49536e+06	1.22033962000003	0.75314715322664505										HILIC	326.988	2.929	242.985 (100), 242.988 (100), 242.981 (65), 242.992 (64), 242.977 (31), 242.995 (31), 242.999 (9), 262.994 (9), 242.974 (9), 92.995 (8)	Negative
HILIC_4.848@326.98837	Plasma							641110	1.70070620055703	0.56378420748522595										HILIC	326.988	4.848	242.985 (100), 242.988 (97), 242.981 (66), 242.992 (62), 242.978 (33), 242.996 (29), 144.991 (9), 242.974 (9), 144.993 (9), 242.999 (8)	Negative
HILIC_1.222@326.98849	Plasma	-635125	857904	28	27	0.459105	0.772985	6.51265e+06	0.914650420272746	0.47226490788115999	0.823941031159309									HILIC	326.988	1.222	242.985 (100), 242.988 (99), 242.981 (65), 242.992 (64), 242.978 (32), 242.996 (31), 242.974 (9), 92.995 (9), 242.999 (9), 149.047 (9)	Negative
HILIC_1.404@326.9884	Plasma	109347	1.36479e+06	28	15	0.936142	0.975978	5.00471e+06	1.10561820921672	0.93785366645454404	0.982374414208846									HILIC	326.988	1.404	242.985 (100), 242.988 (98), 242.981 (65), 242.992 (62), 242.978 (32), 242.996 (30), 242.974 (9), 242.999 (8), 92.996 (8), 262.994 (7)	Negative
HILIC_2.983@328.81067	Plasma	154402	240847	28	27	0.52147	0.809609	855051	1.13308829741876	0.61684635372170804	0.884200299021132									HILIC	328.811	2.983	115.92 (100), 115.922 (93), 115.919 (67), 115.923 (58), 115.918 (34), 144.923 (30), 115.924 (26), 144.925 (24), 144.922 (22), 100.934 (19)	Negative
HILIC_4.378@329.9017	Plasma							361626	1.72930434247092	0.62045097510835301										HILIC	329.902	4.378	149.936 (100), 149.938 (97), 149.934 (65), 149.94 (62), 91.931 (58), 193.927 (55), 91.931 (52), 193.925 (44), 193.93 (41), 91.932 (40)	Negative
HILIC_1.411@331.65515	Plasma							1.97015e+06	0.928042385037107	0.64502254222481903	0.893473723411321									HILIC	331.655	1.411	250.739 (100), 250.743 (84), 250.735 (73), 330.979 (69), 252.735 (65), 252.739 (65), 330.985 (62), 250.746 (50), 330.973 (48), 252.731 (42)	Negative
HILIC_5.478@340.85858	Plasma							1.34816e+06	0.800426353807036	0.39128866857105499	0.796538304738961	Unknown		4					[M-H]-	HILIC	340.859	5.478	90.933 (100), 90.934 (91), 90.932 (68), 90.935 (57), 146.924 (50), 146.923 (48), 254.987 (44), 180.989 (39), 180.991 (36), 320.977 (36)	Negative
HILIC_5.626@340.8587	Plasma	-373943	236524	28	10	0.113879	0.57758	657701	0.395932464774968	0.17910238829120201	0.780763490799144									HILIC	340.859	5.626	90.933 (100), 90.934 (92), 90.932 (68), 146.923 (59), 90.935 (57), 146.925 (55), 146.921 (39), 90.931 (36), 146.926 (34), 254.986 (33)	Negative
HILIC_5.392@340.86041	Plasma							136042	0.650855661130691	0.60462239086007497										HILIC	340.86	5.392	90.933 (100), 90.934 (92), 90.932 (68), 90.935 (57), 146.923 (52), 146.925 (48), 146.921 (36), 90.931 (35), 146.926 (30), 90.935 (26)	Negative
HILIC_5.632@341.85748	Plasma	-480343	455684	28	20	0.291831	0.659964	1.95271e+06	0.74134171849754	0.35633377728179899	0.785259230131181									HILIC	341.857	5.632	149.938 (100), 149.936 (99), 91.931 (75), 91.93 (65), 149.939 (65), 149.934 (63), 147.921 (57), 91.932 (53), 90.933 (50), 147.922 (49)	Negative
HILIC_5.464@341.85751	Plasma							2.69796e+06	0.892238024902044	0.65193247029836698	0.89573103319057									HILIC	341.858	5.464	149.936 (100), 149.938 (95), 91.931 (66), 149.934 (66), 149.94 (60), 91.931 (60), 90.933 (54), 90.934 (47), 91.932 (45), 147.921 (39)	Negative
HILIC_5.634@342.85461	Plasma							1.72701e+06	0.836027428681115	0.75132734860348904										HILIC	342.855	5.634	149.936 (100), 149.938 (99), 91.931 (82), 91.93 (71), 149.934 (65), 149.94 (63), 91.932 (57), 147.921 (48), 91.93 (43), 147.923 (40)	Negative
HILIC_5.399@342.85495	Plasma							270566	Inf	0.16656438172672899										HILIC	342.855	5.399	342.981 (100), 149.936 (83), 342.975 (80), 149.938 (79), 342.987 (76), 91.931 (76), 91.931 (68), 149.935 (55), 91.932 (52), 149.94 (49)	Negative
HILIC_6.302@343.99472	Plasma	96264.9	637539	28	27	0.87998	0.960963	6.45055e+06	1.00889382235334	0.88435510489327196	0.970572140507416									HILIC	343.995	6.302	300.007 (100), 300.003 (99), 343.995 (95), 343.989 (76), 344.001 (72), 300.012 (65), 299.998 (63), 256.017 (55), 256.013 (54), 103.921 (50)	Negative
HILIC_3.086@344.97946	Plasma	-179818	430327	28	25	0.676048	0.883766	2.87133e+06	0.926392001984087	0.68744541504807699	0.909994453844645									HILIC	344.979	3.086	280.983 (100), 280.987 (85), 280.978 (72), 280.991 (51), 280.974 (40), 280.996 (20), 344.979 (16), 344.973 (13), 316.986 (13), 344.985 (12)	Negative
HILIC_4.253@344.97952	Plasma	176821	837058	28	22	0.832699	0.939907	3.33086e+06	1.0497102824821	0.83597428356601999	0.958492073360296									HILIC	344.98	4.253	345.154 (100), 345.16 (93), 345.148 (68), 75.008 (64), 345.166 (58), 75.008 (50), 75.009 (50), 113.025 (49), 113.024 (43), 85.029 (41)	Negative
HILIC_4.858@344.97964	Plasma							1.05655e+06	1.40374799712028	0.703953583494072		Unknown		4					[2M-H]-	HILIC	344.98	4.858	280.983 (100), 280.987 (84), 280.978 (73), 280.992 (50), 280.974 (40), 280.996 (19), 280.969 (12), 345.154 (8), 304.983 (8), 304.988 (8)	Negative
HILIC_1.281@344.97989	Plasma	1.14352e+06	1.39244e+06	28	25	0.41151	0.746898	8.11979e+06	1.13541216544875	0.44677293103736898	0.813305848110541									HILIC	344.98	1.281	280.983 (100), 280.987 (85), 280.978 (72), 280.992 (51), 280.974 (40), 169.124 (32), 169.122 (26), 169.126 (24), 113.025 (22), 280.996 (20)	Negative
HILIC_3.046@356.97992	Plasma	29875.7	378857	28	20	0.937146	0.975978	1.44504e+06	0.995510892351847	0.93945872209817005	0.982561964293442									HILIC	356.98	3.046	292.982 (100), 292.987 (93), 292.977 (67), 292.991 (58), 292.972 (34), 356.978 (32), 220.985 (31), 336.972 (30), 186.983 (28), 356.984 (28)	Negative
HILIC_1.41@375.60489	Plasma	-178822	663280	28	27	0.787466	0.932579	2.96917e+06	0.940548890140404	0.791697666366172	0.944076824368288									HILIC	375.605	1.41	294.688 (100), 296.689 (92), 294.693 (89), 296.684 (88), 294.683 (69), 296.693 (61), 296.679 (55), 294.697 (55), 294.678 (37), 375.603 (37)	Negative
HILIC_4.251@376.98547	Plasma	-980787	634436	28	12	0.122124	0.57758	2.12461e+06	0.567575065950877	0.146113513619927	0.780763490799144									HILIC	376.985	4.251	292.982 (100), 292.987 (89), 292.977 (69), 292.992 (55), 377.183 (50), 377.176 (41), 377.19 (38), 292.973 (37), 113.025 (31), 113.024 (27)	Negative
HILIC_1.242@376.98569	Plasma							5.41173e+06	0.806004372922121	0.119231666454055										HILIC	376.986	1.242	292.982 (100), 292.987 (88), 292.978 (70), 292.992 (54), 292.973 (38), 242.985 (24), 292.997 (22), 242.989 (22), 92.996 (18), 242.982 (16)	Negative
HILIC_3.032@384.83939	Plasma							810630	0.946667607968189	0.42141208766313498	0.805666242013823									HILIC	384.839	3.032	130.958 (100), 130.957 (99), 128.959 (95), 128.96 (95), 130.96 (65), 130.955 (63), 128.958 (62), 128.962 (61), 130.961 (33), 128.956 (30)	Negative
HILIC_4.348@384.93521	Plasma							3.6895e+07	0.887632927181426	0.16174199302519601	0.780763490799144	Unknown		4					[M+FA-H]-	HILIC	384.935	4.348	112.986 (100), 112.985 (91), 112.987 (68), 112.984 (56), 112.988 (36), 112.983 (25), 112.99 (11), 180.973 (8), 112.982 (7), 180.975 (7)	Negative
HILIC_1.357@394.97632	Plasma	144263	1.05521e+06	28	12	0.891256	0.962472	2.99371e+06	1.14459013079972	0.90561416200998102	0.975972166918219									HILIC	394.976	1.357	330.979 (100), 330.985 (90), 330.973 (69), 330.99 (56), 130.992 (53), 180.989 (47), 180.991 (46), 130.994 (44), 130.991 (39), 330.967 (36)	Negative
HILIC_4.249@394.97641	Plasma	-433990	665430	28	9	0.514276	0.809609	1.35678e+06	0.648166339417401	0.52919723827227405	0.851304544437994									HILIC	394.976	4.249	330.979 (100), 330.985 (91), 330.973 (68), 130.992 (58), 330.99 (57), 130.994 (50), 180.989 (46), 180.991 (45), 130.991 (41), 330.967 (35)	Negative
HILIC_1.371@408.9935	Plasma	115066	688940	28	13	0.867355	0.956328	1.9446e+06	1.15521785606185	0.87553458359877401	0.96830805106731									HILIC	408.993	1.371	304.982 (100), 304.987 (87), 304.977 (70), 304.992 (53), 304.972 (38), 304.997 (22), 324.99 (15), 242.984 (14), 242.988 (14), 408.971 (13)	Negative
HILIC_4.252@426.98343	Plasma							1.3586e+06	1.13196778877879	0.89269727740636695										HILIC	426.983	4.252	342.98 (100), 342.974 (78), 342.986 (77), 342.968 (46), 342.992 (45), 192.99 (23), 192.987 (20), 192.993 (16), 342.962 (16), 342.998 (15)	Negative
HILIC_4.792@426.98367	Plasma							228701	Inf	0.335561277865423										HILIC	426.984	4.792	342.98 (100), 342.986 (77), 342.974 (77), 342.992 (45), 342.968 (45), 192.99 (24), 192.987 (19), 192.993 (18), 180.989 (17), 180.991 (16)	Negative
HILIC_1.923@452.27954	Plasma							396625	0.842800562138736	0.304766349634149	0.780763490799144									HILIC	452.28	1.923	255.234 (100), 255.23 (87), 255.238 (70), 255.226 (53), 255.242 (38), 255.223 (22), 255.246 (12), 452.279 (10), 196.039 (10), 196.037 (9)	Negative
HILIC_3.033@468.8009	Plasma							721455	0.923157457990239	0.26686761621826199	0.780763490799144									HILIC	468.801	3.033	128.96 (100), 128.959 (96), 128.962 (66), 130.958 (64), 128.957 (60), 130.957 (59), 130.959 (43), 130.955 (36), 128.963 (33), 128.956 (28)	Negative
HILIC_4.245@476.97946	Plasma							263675	0.302808033098238	0.28052225117921997										HILIC	476.979	4.245	192.99 (100), 392.975 (98), 392.983 (95), 192.988 (88), 242.985 (77), 242.988 (74), 192.993 (69), 392.968 (65), 392.99 (61), 192.985 (54)	Negative
HILIC_1.283@538.315	Plasma	-221330	143422	28	27	0.12278	0.57758	949475	0.828745033124623	0.14676596333414199	0.780763490799144									HILIC	538.315	1.283	253.216 (100), 253.22 (97), 253.212 (66), 253.224 (62), 253.208 (32), 253.227 (29), 478.292 (23), 478.302 (19), 478.282 (17), 478.312 (11)	Negative
HILIC_3.034@552.76276	Plasma	-46516.9	48874.3	28	27	0.341216	0.700731	709636	0.936994890774006	0.35857722731922198	0.785743949570297									HILIC	552.763	3.034	128.96 (100), 128.959 (98), 128.962 (65), 128.958 (63), 130.958 (57), 130.957 (53), 130.959 (38), 130.955 (33), 128.963 (32), 128.956 (29)	Negative
HILIC_1.229@564.33246	Plasma							8.14764e+06	0.776648410180426	2.0908187038474801E-2	0.780763490799144									HILIC	564.332	1.229	279.235 (100), 279.231 (98), 279.24 (65), 279.226 (62), 279.244 (33), 279.222 (30), 504.309 (19), 504.32 (16), 504.298 (14), 224.07 (10)	Negative
HILIC_1.191@566.34698	Plasma	-864462	538291	28	27	0.108288	0.57758	5.24765e+06	0.873437084388962	0.13229446716505799	0.780763490799144									HILIC	566.347	1.191	281.251 (100), 281.246 (99), 281.255 (65), 281.242 (64), 281.26 (32), 281.237 (31), 506.323 (19), 506.334 (16), 506.312 (13), 224.07 (10)	Negative
HILIC_1.16@588.33154	Plasma	-172897	177317	28	26	0.329524	0.69448	1.48252e+06	0.912173662320996	0.34731999179282202	0.783054045463846									HILIC	588.332	1.16	303.232 (100), 303.237 (91), 303.227 (69), 303.242 (56), 303.222 (36), 528.313 (30), 528.301 (27), 303.247 (25), 224.07 (22), 528.324 (21)	Negative
HILIC_3.031@632.72748	Plasma							4521490	0.925678618605891	0.311071819729206	0.780763490799144									HILIC	632.727	3.031	128.959 (100), 128.961 (97), 128.958 (66), 128.962 (61), 128.956 (33), 128.963 (29), 296.883 (12), 296.878 (10), 128.955 (9), 296.887 (9)	Negative
HILIC_3.034@636.72357	Plasma							492821	0.913413950325318	0.20340641429920001	0.780763490799144									HILIC	636.724	3.034	128.959 (100), 128.96 (99), 128.958 (65), 128.962 (63), 130.958 (38), 130.957 (38), 128.956 (32), 128.963 (30), 130.96 (25), 130.955 (24)	Negative
HILIC_4.347@690.87866	Plasma	-27309.6	56596.8	28	18	0.62943	0.860782	245662	0.855623493863324	0.63745302210808397	0.892282044970697									HILIC	690.879	4.347	112.986 (100), 112.985 (87), 112.987 (71), 112.984 (52), 248.959 (48), 248.963 (46), 112.988 (38), 248.956 (32), 248.967 (29), 316.947 (28)	Negative
HILIC_3.163@80.97435	Plasma	-3.10646e+06	1.9882e+06	28	27	0.118182	0.57758	4.97761e+07	0.937316405373481	0.142189246264428	0.780763490799144	Unknown		4					[M-H]-	HILIC	80.9744	3.163	52.723 (100), 61.001 (99), 51.14 (94), 61 (89), 52.722 (88), 51.14 (81), 61.001 (81), 51.139 (76), 52.723 (76), 61 (53)	Negative
HILIC_5.47@84.93822	Plasma							2.66565e+06	0.860266633076677	0.57666629120596702	0.869215600787408									HILIC	84.9382	5.47	85.004 (100), 85.005 (79), 85.003 (76), 85.005 (46), 85.002 (44), 84.938 (22), 84.939 (21), 85.006 (16), 85.002 (13), 84.939 (12)	Negative
HILIC_1.749@87.00835	Plasma							4.01889e+07	0.949423354899234	0.68025828612810901	0.906195306010833									HILIC	87.0083	1.749	87.009 (100), 87.008 (86), 87.009 (71), 87.007 (52), 87.01 (38), 87.006 (21), 87.011 (11), 59.013 (6), 59.013 (6), 87.005 (5)	Negative
HILIC_1.367@89.02399	Plasma							9.58229e+08	0.940542801671255	0.550466858773486	0.858652026687637									HILIC	89.024	1.367	89.024 (100), 89.023 (89), 89.025 (69), 89.023 (55), 89.026 (37), 89.022 (23), 89.027 (11), 89.021 (6)	Negative
HILIC_5.639@90.93317	Plasma							3.35412e+06	0.857481998745879	0.56988222631782004										HILIC	90.9332	5.639	90.933 (100), 90.934 (94), 91.03 (77), 91.029 (69), 90.932 (66), 90.923 (61), 90.934 (59), 91.031 (53), 90.924 (52), 90.922 (43)	Negative
HILIC_5.412@90.93318	Plasma							882313	1.35425989193288	0.74029145033972499										HILIC	90.9332	5.412	90.933 (100), 90.934 (94), 90.923 (82), 90.924 (77), 91.03 (71), 90.932 (66), 91.029 (61), 90.934 (59), 90.922 (55), 91.031 (51)	Negative
HILIC_5.487@90.93318	Plasma	-246041	426670	28	25	0.564173	0.828466	3.16465e+06	0.90491999058908	0.57402257814176705	0.867078723242534									HILIC	90.9332	5.487	91.03 (100), 91.029 (90), 91.031 (69), 90.933 (58), 91.029 (56), 90.934 (51), 90.932 (40), 90.923 (38), 91.032 (36), 90.924 (32)	Negative
HILIC_7.744@96.95983	Plasma							2.14967e+06	0.921093558031238	0.48059283816234	0.827893430010344									HILIC	96.9598	7.744	96.96 (100), 96.959 (83), 96.961 (73), 96.958 (50), 96.962 (41), 96.957 (19), 96.963 (13), 79.957 (6), 96.956 (5), 79.956 (5)	Negative
HILIC_6.867@96.96935	Plasma	-90539.4	231049	28	9	0.69516	0.891629	427924	0.846170502710049	0.70494469782317204	0.916155550319975									HILIC	96.9694	6.867	78.959 (100), 78.958 (85), 78.959 (72), 78.957 (51), 78.96 (39), 78.957 (20), 96.969 (15), 96.97 (14), 78.961 (12), 96.968 (10)	Negative
HILIC_5.469@98.93899	Plasma							4.64249e+06	1.0067904138223	0.82316406717979596	0.954649903245282									HILIC	98.939	5.469	97.931 (100), 97.932 (98), 97.93 (65), 97.932 (63), 98.939 (61), 98.938 (60), 98.94 (40), 98.938 (38), 97.929 (32), 97.933 (30)	Negative
HILIC_4.844@98.93902	Plasma							1.69147e+06	0.876827511693376	0.80467952028238798										HILIC	98.939	4.844	97.931 (100), 97.932 (98), 97.93 (65), 97.933 (63), 98.939 (56), 98.939 (55), 98.94 (37), 98.938 (36), 97.929 (32), 97.933 (30)	Negative
HILIC_7.443@98.93906	Plasma							122174	0	0.335561277865423										HILIC	98.9391	7.443	98.956 (100), 98.955 (97), 98.957 (65), 98.954 (62), 98.958 (33), 98.953 (29), 98.964 (18), 98.965 (17), 98.963 (13), 98.966 (12)	Negative
HILIC_8.027@98.93906	Plasma							562171	0.254829582219476	0.116736600250397	0.780763490799144									HILIC	98.9391	8.027	97.931 (100), 97.932 (96), 97.93 (66), 97.933 (61), 98.939 (49), 98.94 (49), 97.929 (33), 98.938 (32), 98.94 (31), 97.934 (28)	Negative
HILIC_4.268@98.93912	Plasma							390034	0	4.1684977003539597E-2										HILIC	98.9391	4.268	97.931 (100), 97.932 (97), 97.93 (66), 97.933 (61), 98.939 (58), 98.939 (58), 98.938 (38), 98.94 (37), 97.929 (33), 97.934 (29)	Negative
HILIC_5.6@98.939	Plasma	-705739	654651	28	25	0.281016	0.655805	4.64873e+06	0.849762673241004	0.30061385267686302	0.780763490799144									HILIC	98.939	5.6	97.931 (100), 97.932 (95), 97.93 (66), 97.933 (60), 98.939 (51), 98.94 (50), 97.929 (33), 98.938 (33), 98.94 (32), 97.934 (28)	Negative
HILIC_4.309@99.92551	Plasma	-684177	603757	28	20	0.25713	0.636455	3.08033e+06	0.797173153069635	0.27759741144933098	0.780763490799144									HILIC	99.9255	4.309	99.926 (100), 99.925 (87), 99.927 (71), 99.924 (53), 99.928 (38), 99.923 (21), 99.929 (12), 99.922 (6)	Negative
HILIC_5.337@99.92568	Plasma	-1.56362e+06	2.20799e+06	28	7	0.478844	0.788252	4.87271e+06	0.673955412421209	0.49134713637688299	0.833523572967457									HILIC	99.9257	5.337	99.926 (100), 99.925 (88), 99.927 (70), 99.924 (54), 99.928 (37), 99.923 (22), 99.929 (12), 99.922 (6), 99.93 (4)	Negative
HILIC_5.508@99.92569	Plasma	-787309	2.64611e+06	28	23	0.766058	0.923173	1.17429e+07	0.890537918460551	0.78472195347620299	0.941511488299295									HILIC	99.9257	5.508	99.926 (100), 99.925 (89), 99.927 (69), 99.924 (54), 99.928 (37), 99.923 (23), 99.929 (11), 99.922 (6)	Negative
HILIC_3.138@99.92572	Plasma	-1.55315e+06	1.39503e+06	28	27	0.265561	0.643042	1.8066e+07	0.919929470093393	0.28572400713721502	0.780763490799144									HILIC	99.9257	3.138	99.926 (100), 99.925 (92), 99.927 (68), 99.924 (57), 99.928 (35), 99.923 (25), 99.929 (10), 99.922 (7)	Negative
HILIC_4.446@99.9257	Plasma	-1.50782e+06	1.55131e+06	28	19	0.331069	0.69448	5.29384e+06	0.746526522442288	0.34880721008975502	0.783536660936667									HILIC	99.9257	4.446	99.926 (100), 99.925 (85), 99.927 (72), 99.924 (51), 99.928 (40), 99.923 (20), 99.929 (12), 99.922 (6)	Negative
HILIC_6.309@99.92582	Plasma	219472	1.86219e+06	28	27	0.906181	0.968656	1.13586e+07	1.0448914302111	0.91061317012902898	0.976715644823391									HILIC	99.9258	6.309	99.926 (100), 99.925 (88), 99.927 (70), 99.924 (54), 99.928 (37), 99.923 (23), 99.929 (11), 99.922 (6)	Negative
HILIC_7.135@103.12334	Plasma	6.19307e+06	9.31542e+06	28	8	0.506166	0.806182	2.39968e+07	1.02332991943612	0.51778673705796896	0.845533127321606									HILIC	103.123	7.135	86.097 (100), 86.098 (96), 86.096 (66), 86.098 (61), 58.066 (54), 58.066 (43), 58.067 (41), 86.095 (33), 86.099 (29), 58.065 (26)	Positive
HILIC_5.916@103.12336	Plasma	-1.29319e+08	6.06135e+07	28	26	0.0328833	0.57758	5.58198e+08	0.789339590572974	8.7636000555894794E-2	0.780763490799144	Unknown	Alkylamines	3	C5H14N2				[M+H]+	HILIC	103.123	5.916	86.097 (100), 86.098 (95), 86.096 (66), 86.098 (60), 58.066 (54), 58.066 (43), 58.067 (41), 86.095 (34), 86.099 (28), 58.065 (25)	Positive
HILIC_6.212@103.12337	Plasma	1.4989e+07	6.90288e+07	28	28	0.828099	0.939907	6.03411e+08	1.04917991918238	0.83146934074690604	0.957673749222759									HILIC	103.123	6.212	86.097 (100), 86.098 (90), 86.096 (69), 86.098 (55), 58.066 (48), 58.066 (43), 86.095 (37), 58.067 (34), 58.065 (26), 86.099 (24)	Positive
HILIC_7.051@103.12337	Plasma	8578817	1.05937e+07	28	18	0.418054	0.752132	3.66409e+07	1.34670999768619	0.43262774852998598	0.808305120686604	Unknown		4	C5H14N2				[M+H]+	HILIC	103.123	7.051	86.097 (100), 86.098 (94), 86.096 (67), 86.098 (59), 58.066 (51), 58.066 (42), 58.067 (38), 86.095 (34), 86.099 (26), 58.065 (25)	Positive
HILIC_4.291@103.12347	Plasma	1520901	907901	28	28	0.0938981	0.57758	4.70213e+06	1.40031451516926	0.122065143059769	0.780763490799144									HILIC	103.123	4.291	72.082 (100), 72.081 (86), 72.082 (71), 72.081 (52), 58.066 (41), 72.083 (39), 58.066 (33), 58.067 (31), 72.08 (21), 86.097 (20)	Positive
HILIC_7.926@103.12351	Plasma	-4.15026e+06	6.6797e+06	28	26	0.534386	0.813844	3.47679e+07	0.893731080129337	0.550847994716548	0.858751924379066									HILIC	103.124	7.926	86.097 (100), 86.098 (96), 86.096 (66), 86.098 (61), 58.066 (52), 58.066 (42), 58.067 (39), 86.095 (33), 86.099 (28), 58.065 (25)	Positive
HILIC_7.373@103.12352	Plasma	137692	8.85077e+06	28	22	0.987588	0.996964	4.9417e+07	0.982128588611185	0.98782399062360604	0.997046683647765									HILIC	103.124	7.373	86.097 (100), 86.097 (94), 86.098 (67), 86.096 (59), 58.066 (52), 58.066 (44), 58.066 (37), 86.099 (34), 58.067 (27), 86.095 (27)	Positive
HILIC_6.029@103.12357	Plasma							3.545e+08	1.13077289076772	0.85602141573860902										HILIC	103.124	6.029	86.098 (100), 86.097 (97), 86.098 (66), 86.096 (62), 58.066 (55), 58.066 (45), 58.066 (41), 86.099 (33), 86.095 (29), 58.067 (27)	Positive
HILIC_7.65@103.12357	Plasma	11358373	5.74206e+06	28	16	0.0479173	0.57758	1.85276e+07	1.73539157145204	6.9508961030068594E-2	0.780763490799144									HILIC	103.124	7.65	86.097 (100), 86.098 (94), 86.096 (67), 86.098 (59), 58.066 (52), 58.066 (45), 58.067 (37), 86.095 (34), 58.065 (27), 86.099 (27)	Positive
HILIC_6.826@103.1236	Plasma	-9.51328e+06	1.25599e+07	28	19	0.448792	0.768139	5.97035e+07	0.831900506688074	0.46230078762641302	0.819569800713466									HILIC	103.124	6.826	86.098 (100), 86.097 (98), 86.098 (65), 86.096 (62), 58.066 (56), 58.066 (46), 58.066 (42), 86.099 (32), 86.095 (30), 58.067 (27)	Positive
HILIC_4.698@104.07105	Plasma	340851	408678	28	28	0.404262	0.746768	9.24917e+06	1.00114176794906	0.41932433702027999	0.804431236658497									HILIC	104.071	4.698	58.066 (100), 58.066 (79), 58.067 (76), 58.065 (46), 58.067 (44), 104.107 (42), 104.108 (37), 104.106 (30), 104.071 (28), 104.072 (23)	Positive
HILIC_5.177@104.0711	Plasma	-31751.1	151943	28	27	0.834474	0.940382	2.10069e+06	0.93401083426553	0.83771258238634105	0.959018625024379									HILIC	104.071	5.177	104.107 (100), 104.108 (85), 104.106 (72), 104.109 (52), 104.105 (39), 104.11 (21), 104.104 (12), 60.082 (11), 60.081 (11), 58.066 (8)	Positive
HILIC_1.426@104.10748	Plasma	3.52479e+07	2.96682e+07	28	28	0.234806	0.617101	8.55398e+08	1.04117519408416	0.25605903766270599	0.780763490799144									HILIC	104.107	1.426	104.107 (100), 104.108 (95), 104.106 (66), 104.109 (60), 104.105 (34), 104.11 (28), 60.082 (15), 60.081 (13), 60.082 (11), 104.104 (10)	Positive
HILIC_1.187@104.10749	Plasma	-1.58764e+06	1.9276e+06	28	25	0.410146	0.746898	1.10756e+07	0.877099010445788	0.42499770455038299	0.806789144613548									HILIC	104.107	1.187	104.107 (100), 104.108 (93), 104.106 (67), 104.109 (59), 104.105 (34), 104.11 (26), 60.082 (12), 60.081 (11), 104.104 (10), 60.082 (9)	Positive
HILIC_3.041@104.10751	Plasma	-599147	1.54707e+06	28	17	0.69855	0.892726	5.07946e+06	0.850013321217822	0.73833992883855104	0.926503893319692									HILIC	104.108	3.041	104.107 (100), 104.108 (85), 104.106 (72), 104.109 (51), 104.105 (39), 104.11 (20), 104.104 (12), 60.082 (11), 60.081 (11), 60.082 (7)	Positive
HILIC_5.133@105.04273	Plasma	458920	1.79574e+06	28	28	0.798291	0.933436	1.66253e+07	1.01665921351775	0.81214543979562603	0.950050419759637									HILIC	105.043	5.133	104.107 (100), 104.108 (94), 104.106 (67), 104.109 (59), 105.11 (59), 105.111 (51), 64.016 (45), 64.017 (44), 105.109 (42), 104.105 (34)	Positive
HILIC_4.351@105.04279	Plasma	9220620	3.2495e+07	28	28	0.776598	0.930014	3.37674e+08	1.01410835819114	0.78106687588366097	0.93990105677772									HILIC	105.043	4.351	64.016 (100), 64.017 (95), 64.016 (66), 64.017 (58), 104.107 (37), 104.108 (34), 64.016 (31), 104.106 (30), 64.018 (24), 105.48 (24)	Positive
HILIC_1.39@105.04281	Plasma	241968	346062	28	21	0.484425	0.790739	1.57316e+06	1.15715598094985	0.54304610762044903	0.854690090026856									HILIC	105.043	1.39	104.107 (100), 104.108 (93), 104.106 (67), 105.111 (63), 104.109 (58), 105.112 (51), 105.11 (48), 104.105 (34), 105.113 (30), 105.109 (28)	Positive
HILIC_4.005@105.04282	Plasma	276530	230172	28	28	0.229594	0.613765	3.05499e+06	1.10129966958079	0.27163544820919699	0.780763490799144									HILIC	105.043	4.005	64.017 (100), 64.017 (89), 64.016 (69), 64.018 (54), 104.107 (39), 64.016 (37), 104.108 (35), 104.106 (27), 64.018 (23), 105.111 (21)	Positive
HILIC_5.468@105.04282	Plasma	600462	418004	28	28	0.15086	0.57758	1.15294e+07	1.03202387545258	0.174487380045974	0.780763490799144									HILIC	105.043	5.468	104.107 (100), 104.108 (90), 105.111 (69), 104.106 (69), 64.016 (64), 64.017 (60), 104.109 (56), 105.112 (53), 105.11 (53), 64.016 (43)	Positive
HILIC_7.396@110.00865	Plasma	69469.9	67252	28	17	0.301614	0.673263	392000	1.15386164520972	0.32044891720968299	0.780763490799144									HILIC	110.009	7.396	110.072 (100), 110.071 (86), 110.061 (76), 110.06 (74), 110.073 (71), 110.07 (51), 110.062 (51), 110.059 (46), 110.074 (38), 69.046 (25)	Positive
HILIC_6.816@110.07175	Plasma	68296.6	164584	28	26	0.678167	0.884649	1.19279e+06	1.01572369974857	0.68493334775646597	0.908270658158922									HILIC	110.072	6.816	110.072 (100), 110.071 (88), 110.073 (70), 110.07 (54), 110.074 (38), 83.061 (31), 83.06 (26), 93.045 (23), 83.062 (23), 110.069 (22)	Positive
HILIC_3.099@111.09212	Plasma	-233285	342303	28	21	0.495546	0.798482	1.7148e+06	0.895334967224918	0.50750592901080505	0.840353071220097									HILIC	111.092	3.099	111.092 (100), 111.091 (93), 111.094 (67), 111.09 (58), 111.095 (35), 111.089 (26), 70.066 (12), 70.066 (11), 111.096 (10), 70.067 (8)	Positive
HILIC_5.521@112.0873	Plasma							234549	Inf	0.31038582546422	0.780763490799144	Histamine	2-Arylethylamines	1	C5H9N3			774	[M+H]+	HILIC	112.087	5.521	95.061 (100), 95.062 (83), 95.06 (73), 95.063 (49), 112.088 (42), 95.059 (41), 112.086 (34), 112.089 (31), 112.085 (20), 95.064 (19)	Positive
HILIC_5.651@114.06652	Plasma	-140030	88210.2	28	28	0.112409	0.57758	1.97641e+06	0.931880999483353	0.13642443441221799	0.780763490799144									HILIC	114.067	5.651	114.066 (100), 114.068 (89), 114.065 (69), 114.069 (55), 114.064 (36), 114.092 (33), 114.093 (27), 114.09 (25), 114.07 (23), 70.066 (16)	Positive
HILIC_3.101@114.06657	Plasma	57554.4	89242.9	28	28	0.51898	0.809609	2.2583e+06	1.02522550486806	0.53019676846273001	0.85155160857319									HILIC	114.067	3.101	114.066 (100), 114.068 (82), 114.065 (73), 114.069 (49), 114.064 (41), 114.128 (41), 114.129 (38), 114.127 (27), 114.092 (26), 114.13 (24)	Positive
HILIC_1.217@114.06672	Plasma	5.15308e+07	2.38749e+07	28	28	0.0308991	0.57758	1.15328e+09	1.04242612590493	5.0183086400506997E-2	0.780763490799144									HILIC	114.067	1.217	114.066 (100), 114.067 (93), 114.065 (67), 114.069 (58), 114.064 (35), 114.07 (26), 86.072 (10), 114.063 (10), 86.073 (10), 114.071 (7)	Positive
HILIC_4.017@115.08684	Plasma	-31501.9	368182	28	12	0.931816	0.975884	1.25867e+06	1.04026073299517	0.93311936250711702	0.981309034478208									HILIC	115.087	4.017	70.066 (100), 72.082 (93), 72.081 (81), 70.065 (79), 70.067 (76), 72.082 (66), 72.081 (50), 70.065 (47), 115.087 (45), 70.067 (44)	Positive
HILIC_5.491@115.12332	Plasma							947980	0.868961871011006	0.59451415641107996										HILIC	115.123	5.491	72.082 (100), 72.081 (78), 72.082 (77), 72.08 (46), 72.083 (45), 74.097 (23), 74.097 (18), 74.098 (18), 72.08 (16), 72.083 (15)	Positive
HILIC_3.083@116.07088	Plasma	-492932	519907	28	12	0.343071	0.702187	1.75687e+06	0.674610061000363	0.36036337633181398	0.787359716894171									HILIC	116.071	3.083	116.071 (100), 116.072 (81), 116.07 (74), 116.073 (48), 116.069 (42), 70.066 (28), 70.066 (25), 70.067 (19), 116.074 (18), 73.029 (16)	Positive
HILIC_5.636@116.07101	Plasma	-141724	516812	28	27	0.78391	0.932023	4.75119e+06	0.960354726168711	0.79353415929735305	0.944264542024381									HILIC	116.071	5.636	116.071 (100), 70.066 (100), 70.066 (88), 116.072 (81), 116.07 (75), 70.067 (69), 70.065 (55), 116.073 (48), 116.068 (43), 70.067 (37)	Positive
HILIC_7.718@118.08641	Plasma	1.07617e+06	1.69229e+06	28	17	0.524823	0.809609	9.6516e+06	1.22543681393689	0.53585812521722798	0.852051978140241									HILIC	118.086	7.718	118.087 (100), 118.086 (99), 118.088 (65), 118.085 (63), 118.09 (32), 118.084 (30), 118.091 (9), 118.082 (9), 59.074 (6), 59.074 (5)	Positive
HILIC_5.645@118.08668	Plasma	-2.04418e+06	1.88621e+06	28	22	0.278475	0.654394	1.16821e+07	0.878577881241974	0.298166409517922	0.780763490799144									HILIC	118.087	5.645	118.087 (100), 118.086 (97), 118.088 (66), 118.085 (62), 118.09 (32), 118.084 (29), 118.091 (9), 118.082 (8), 59.074 (5), 58.066 (5)	Positive
HILIC_3.991@118.0866	Plasma	419613	2.64218e+06	28	15	0.873816	0.959519	1.43952e+07	0.936535754675986	0.876256832958206	0.96830805106731									HILIC	118.087	3.991	118.087 (100), 118.086 (97), 118.088 (66), 118.085 (62), 118.09 (33), 118.084 (29), 118.091 (9), 118.082 (8), 59.074 (6), 118.065 (5)	Positive
HILIC_3.23@118.0867	Plasma	-35199.3	947692	28	25	0.970372	0.98866	6.05203e+06	0.980979008442991	0.97093598907894496	0.992259748889917									HILIC	118.087	3.23	118.087 (100), 118.086 (89), 118.088 (69), 118.085 (55), 118.089 (37), 118.083 (23), 118.091 (11), 118.082 (7), 59.074 (6), 58.066 (5)	Positive
HILIC_1.104@118.12305	Plasma	-237099	222496	28	27	0.286591	0.656817	2.43592e+06	0.892284420314408	0.30598270464038202	0.780763490799144									HILIC	118.123	1.104	118.124 (100), 118.122 (98), 118.125 (65), 118.121 (63), 118.087 (54), 118.086 (50), 118.088 (37), 118.126 (32), 100.113 (31), 118.085 (31)	Positive
HILIC_5.644@119.11832	Plasma							377152	0	0.335561277865423										HILIC	119.118	5.644	102.092 (100), 102.093 (88), 102.091 (70), 102.094 (54), 102.09 (38), 119.119 (30), 58.066 (30), 119.118 (29), 58.066 (28), 119.09 (26)	Positive
HILIC_1.027@120.06586	Plasma	114866	1.11694e+06	28	28	0.91809	0.971583	9.44477e+06	0.95449396229439	0.91965960503977195	0.978577606761114									HILIC	120.066	1.027	120.067 (100), 120.065 (100), 120.068 (65), 120.064 (64), 58.066 (63), 58.066 (54), 58.067 (45), 58.065 (33), 120.063 (31), 120.069 (31)	Positive
HILIC_3.877@120.08112	Plasma	-268779	605649	28	28	0.657196	0.876707	2.45956e+07	0.986472262242819	0.66449332580116205	0.900681191844835									HILIC	120.081	3.877	120.081 (100), 120.08 (87), 120.083 (70), 120.079 (53), 120.084 (38), 120.078 (22), 103.055 (15), 103.054 (15), 120.085 (12), 103.056 (9)	Positive
HILIC_1.129@124.07595	Plasma	140354	68977.5	28	28	0.0418729	0.57758	1.21969e+06	1.0881298218778	6.2794741558510295E-2	0.780763490799144									HILIC	124.076	1.129	124.087 (100), 124.089 (80), 124.086 (75), 124.09 (47), 124.085 (43), 124.077 (20), 124.075 (19), 124.091 (17), 124.078 (13), 124.083 (13)	Positive
HILIC_8@125.98642	Plasma	781887	892081	28	21	0.380771	0.726747	3.63366e+06	1.21862375690051	0.39667879761713498	0.798819731753676									HILIC	125.986	8	125.108 (100), 125.107 (99), 125.11 (65), 125.106 (64), 125.111 (32), 125.104 (31), 84.96 (25), 126.111 (23), 84.961 (22), 126.11 (19)	Positive
HILIC_1.91@126.06643	Plasma	-13028.3	26418.3	28	28	0.630129	0.860859	905121	1.00457255680468	0.63012901390214004	0.890176327460578									HILIC	126.066	1.91	126.067 (100), 126.065 (90), 126.068 (69), 126.064 (55), 126.111 (44), 126.07 (36), 126.11 (35), 126.113 (33), 126.063 (24), 126.108 (21)	Positive
HILIC_1.386@127.07291	Plasma							28870.8	Inf	0.335561277865423										HILIC	127.073	1.386	127.073 (100), 127.072 (79), 127.074 (76), 127.07 (47), 127.076 (44), 127.069 (16), 127.077 (14), 85.052 (11), 85.051 (9), 85.052 (8)	Positive
HILIC_1.149@128.08206	Plasma	87219.4	38692.6	28	28	0.0241862	0.57758	980970	1.1057935333388	4.2082959405538301E-2	0.780763490799144	Unknown	Ureas	3	C5H9N3O				[M+H]+	HILIC	128.082	1.149	128.082 (100), 128.083 (82), 128.081 (74), 128.085 (49), 128.079 (42), 128.086 (18), 128.078 (13), 128.144 (6), 128.143 (6), 57.046 (6)	Positive
HILIC_5.716@129.06604	Plasma							3.00694e+07	1.20619401945188	1.3204123039271499E-2	0.780763490799144	Unknown		4					[M+H]+	HILIC	129.066	5.716	83.061 (100), 83.062 (81), 83.06 (74), 129.066 (51), 83.063 (48), 83.06 (42), 129.065 (40), 129.068 (39), 129.063 (24), 129.069 (22)	Positive
HILIC_7.105@129.10245	Plasma	-177045	222384	28	14	0.425961	0.757172	575301	0.703515524486843	0.48443468012063201	0.830701832318934									HILIC	129.102	7.105	84.081 (100), 84.082 (78), 84.081 (77), 84.083 (46), 84.08 (45), 129.102 (33), 129.104 (26), 129.101 (25), 129.105 (15), 84.084 (15)	Positive
HILIC_1.913@129.13881	Plasma	385641	1.03222e+06	28	16	0.708698	0.898336	2.24092e+06	1.2544554967732	0.71472035777004295	0.919573998551008									HILIC	129.139	1.913	129.139 (100), 129.14 (79), 129.137 (76), 129.142 (47), 129.136 (44), 129.103 (21), 129.101 (18), 129.143 (16), 129.104 (16), 129.135 (14)	Positive
HILIC_3.825@130.08627	Plasma	-903309	1.9553e+06	28	28	0.644096	0.869017	3.22237e+07	0.983892720409353	0.651731680412589	0.89573103319057									HILIC	130.086	3.825	84.082 (100), 130.16 (94), 84.081 (81), 130.158 (78), 84.082 (75), 130.161 (69), 130.086 (55), 84.08 (48), 130.157 (46), 130.088 (46)	Positive
HILIC_3.611@130.08638	Plasma	-6.74521e+06	1.78858e+07	28	27	0.706079	0.896253	4.2581e+07	0.821329052334702	0.72455567285292599	0.923302187619871									HILIC	130.086	3.611	84.082 (100), 84.081 (82), 130.086 (81), 84.082 (74), 130.088 (67), 130.085 (59), 130.16 (57), 84.08 (49), 130.158 (48), 84.083 (41)	Positive
HILIC_4.967@130.08643	Plasma	227383	1.21501e+06	28	28	0.851547	0.946851	1.06825e+07	1.04993812058043	0.85443659104879199	0.961796800577409									HILIC	130.086	4.967	84.082 (100), 84.081 (84), 84.082 (72), 130.086 (65), 130.088 (51), 84.08 (51), 130.085 (49), 84.083 (40), 130.089 (30), 130.084 (28)	Positive
HILIC_4.08@130.08644	Plasma	-95108.9	239389	28	27	0.691147	0.890669	3.23144e+06	0.965325332172597	0.69759361069174597	0.91369835285802									HILIC	130.086	4.08	130.16 (100), 130.158 (88), 130.161 (70), 84.082 (56), 130.157 (54), 84.081 (49), 84.082 (39), 130.162 (37), 86.061 (37), 86.061 (33)	Positive
HILIC_1.453@130.10922	Plasma	3.72828e+07	6.32589e+07	28	28	0.555613	0.826057	3.50646e+08	1.19188471679019	0.56571567845906701	0.8647929944927									HILIC	130.109	1.453	60.057 (100), 130.109 (100), 60.056 (88), 130.11 (81), 130.107 (74), 60.057 (70), 60.056 (54), 130.112 (48), 130.106 (42), 60.058 (37)	Positive
HILIC_4.065@131.11789	Plasma	6.66139e+06	5.71067e+06	28	15	0.24342	0.623358	1.48345e+07	1.53727004273808	0.29791195206392002	0.780763490799144									HILIC	131.118	4.065	86.061 (100), 86.06 (97), 86.062 (66), 86.06 (62), 86.063 (33), 86.059 (29), 131.118 (24), 131.117 (19), 131.12 (18), 131.115 (11)	Positive
HILIC_4.302@131.11792	Plasma	-1.19544e+06	2.22116e+06	28	28	0.590437	0.842545	2.78708e+07	0.968936066648149	0.60912412802254501	0.881062891540971									HILIC	131.118	4.302	86.061 (100), 86.06 (94), 86.062 (67), 86.06 (59), 86.063 (34), 86.059 (27), 131.118 (26), 131.117 (20), 131.12 (20), 131.115 (12)	Positive
HILIC_4.953@131.11809	Plasma	-911294	4.58481e+06	28	16	0.842447	0.944734	1.11352e+07	0.999559384714413	0.845522315294159	0.960111605579059									HILIC	131.118	4.953	86.06 (100), 86.061 (98), 86.06 (65), 86.062 (62), 86.059 (32), 86.063 (29), 131.118 (25), 131.117 (22), 131.12 (18), 131.116 (13)	Positive
HILIC_3.264@131.11818	Plasma	-1.15016e+06	3.88818e+06	28	28	0.767375	0.923398	4.09205e+07	1.02317587673979	0.77204726203061302	0.937664389314789									HILIC	131.118	3.264	86.061 (100), 86.061 (93), 86.06 (67), 86.062 (59), 86.059 (35), 86.063 (26), 131.119 (24), 131.117 (21), 131.12 (17), 131.116 (13)	Positive
HILIC_1.094@131.11819	Plasma							5.03401e+06	1.46145746387979	0.66081831722337803										HILIC	131.118	1.094	86.061 (100), 86.061 (93), 86.06 (67), 86.062 (58), 86.059 (35), 86.063 (26), 131.119 (25), 131.117 (22), 131.12 (18), 131.116 (14)	Positive
HILIC_3.871@131.11819	Plasma	-7.45877e+06	4.22689e+06	28	15	0.0776307	0.57758	7.85738e+06	0.512363272241361	0.125573635061523	0.780763490799144									HILIC	131.118	3.871	86.06 (100), 86.061 (92), 86.06 (68), 86.062 (58), 86.059 (35), 131.119 (26), 86.063 (26), 131.117 (23), 131.12 (18), 131.116 (14)	Positive
HILIC_2.905@131.1181	Plasma	-1.04014e+06	2.14794e+06	28	26	0.628208	0.860392	1.68521e+07	1.01011862621112	0.63751412590608303	0.892282044970697									HILIC	131.118	2.905	86.06 (100), 86.061 (94), 86.06 (67), 86.062 (59), 86.059 (34), 86.063 (27), 131.118 (25), 131.117 (22), 131.12 (18), 131.116 (14)	Positive
HILIC_4.969@132.07697	Plasma	43650.1	89423.9	28	15	0.625461	0.860063	663730	1.14197986533326	0.63359092928623695	0.891148358404532									HILIC	132.077	4.969	86.097 (100), 86.098 (92), 132.076 (83), 132.078 (78), 87.064 (72), 86.096 (68), 87.064 (66), 86.098 (57), 132.075 (56), 87.065 (49)	Positive
HILIC_2.914@132.10205	Plasma	323146	400722	28	26	0.420007	0.75241	2.5366e+06	1.07818523956514	0.43451153311378399	0.808305120686604									HILIC	132.102	2.914	132.102 (100), 132.101 (85), 132.104 (71), 87.064 (54), 132.1 (51), 87.063 (49), 132.105 (39), 87.065 (37), 86.061 (37), 86.061 (33)	Positive
HILIC_2.562@132.10208	Plasma							6.44759e+06	1.28781036647207	0.85512028837412501	0.961796800577409									HILIC	132.102	2.562	86.097 (100), 86.098 (89), 86.096 (70), 132.102 (63), 86.098 (55), 132.101 (54), 132.104 (45), 86.095 (37), 132.1 (33), 132.105 (25)	Positive
HILIC_3.314@132.1021	Plasma	-520700	8.2615e+06	28	28	0.949745	0.979725	2.5588e+07	0.978798114075318	0.95070355430646103	0.984560718684548									HILIC	132.102	3.314	132.102 (100), 132.101 (81), 132.104 (75), 132.099 (48), 132.105 (43), 132.098 (17), 132.107 (14), 58.066 (9), 59.074 (9), 59.074 (8)	Positive
HILIC_4.616@133.03188	Plasma	63745.3	112710	28	28	0.571687	0.836593	3.28306e+06	1.01399812299833	0.58131747307750803	0.871550534459569									HILIC	133.032	4.616	87.027 (100), 87.026 (92), 133.032 (70), 87.028 (68), 133.033 (59), 87.026 (58), 61.012 (53), 133.03 (51), 61.011 (51), 133.035 (35)	Positive
HILIC_7.161@133.09729	Plasma	-466006	393528	28	28	0.236343	0.617101	5.2253e+06	0.911034488442961	0.257543072276816	0.780763490799144									HILIC	133.097	7.161	70.066 (100), 70.065 (79), 70.067 (77), 116.071 (59), 116.072 (54), 70.065 (46), 70.067 (45), 116.069 (40), 116.073 (33), 116.068 (20)	Positive
HILIC_1.644@134.11768	Plasma	-19313.1	22301.1	28	28	0.402182	0.745266	1.00512e+06	0.977227093441834	0.40218170627199301	0.799605966512873									HILIC	134.118	1.644	98.097 (100), 98.096 (90), 98.098 (69), 134.117 (59), 134.119 (59), 98.095 (56), 74.061 (41), 74.061 (39), 134.116 (38), 134.12 (38)	Positive
HILIC_2.451@137.04594	Plasma							70251.8	0	0.335561277865423										HILIC	137.046	2.451	137.046 (100), 137.044 (78), 137.047 (77), 137.043 (45), 137.049 (45), 137.041 (15), 137.051 (15), 137.107 (12), 137.108 (12), 137.105 (8)	Positive
HILIC_2.133@137.07097	Plasma	1.47406e+06	3.84904e+06	28	28	0.701743	0.892726	1.91948e+07	1.11493311625313	0.70793217530885699	0.916978763111309									HILIC	137.071	2.133	137.072 (100), 137.07 (95), 137.073 (66), 137.069 (60), 137.075 (33), 137.067 (28), 137.076 (10), 137.066 (8), 94.066 (5), 94.067 (4)	Positive
HILIC_7.031@137.13612	Plasma							3.58711e+06	0.994458686978587	0.97436078630259304	0.993708830721872									HILIC	137.136	7.031	114.608 (100), 114.607 (91), 58.066 (84), 58.066 (76), 114.092 (75), 86.097 (70), 114.609 (68), 86.098 (63), 114.091 (60), 58.067 (58)	Positive
HILIC_1.048@139.05031	Plasma	-18822.3	97569.1	28	28	0.847028	0.945378	924089	0.996428801335412	0.85000884314187897	0.960694366195323									HILIC	139.05	1.048	139.124 (100), 139.122 (98), 139.051 (93), 139.049 (80), 139.052 (66), 139.126 (65), 139.121 (63), 121.04 (49), 139.048 (48), 121.041 (43)	Positive
HILIC_3.09@139.12286	Plasma	346459	533580	28	28	0.516137	0.809609	7.09251e+06	1.03273049262748	0.52744333755372896	0.851083944667691									HILIC	139.123	3.09	139.124 (100), 139.122 (91), 139.125 (68), 139.121 (56), 139.127 (36), 97.077 (25), 139.119 (25), 97.076 (21), 111.092 (19), 97.078 (19)	Positive
HILIC_5.566@139.12325	Plasma							7.08647e+06	0.942401695477221	0.88261615913816505										HILIC	139.123	5.566	139.124 (100), 139.122 (90), 139.125 (69), 139.12 (55), 139.127 (37), 97.077 (31), 97.076 (24), 139.119 (24), 97.078 (23), 98.097 (22)	Positive
HILIC_5.464@140.06819	Plasma	63807.2	36130	28	28	0.0773885	0.57758	1.41618e+06	1.04661070771395	0.100846279442026	0.780763490799144									HILIC	140.068	5.464	140.069 (100), 140.067 (85), 140.07 (72), 140.066 (51), 140.072 (40), 74.097 (40), 140.128 (40), 95.061 (39), 74.097 (37), 140.126 (34)	Positive
HILIC_5.243@140.06825	Plasma	-5680.14	369763	28	22	0.987744	0.996964	2.05864e+06	0.946109453783894	0.98797695874290403	0.997046683647765									HILIC	140.068	5.243	95.061 (100), 140.069 (95), 95.062 (79), 140.067 (78), 95.06 (76), 140.07 (70), 95.063 (47), 140.065 (47), 95.059 (44), 74.097 (42)	Positive
HILIC_4.324@140.06831	Plasma	94548	246815	28	23	0.701666	0.892726	710242	1.12233184069659	0.70785667494465099	0.916978763111309									HILIC	140.068	4.324	95.061 (100), 95.062 (85), 140.069 (82), 95.06 (72), 140.127 (68), 140.067 (64), 140.07 (64), 140.129 (52), 95.063 (51), 140.126 (51)	Positive
HILIC_3.588@140.06837	Plasma	293087	414772	28	28	0.479801	0.788252	1.05994e+07	1.01152549160552	0.49227317503089901	0.833523572967457									HILIC	140.068	3.588	140.069 (100), 140.067 (89), 140.07 (69), 140.066 (55), 74.097 (41), 74.098 (41), 140.072 (37), 74.096 (27), 74.098 (26), 140.128 (26)	Positive
HILIC_4.217@142.08632	Plasma	-561937	336673	28	18	0.0950995	0.57758	1.30209e+06	0.606351951808892	0.13525153731179701	0.780763490799144									HILIC	142.086	4.217	142.097 (100), 142.099 (96), 142.095 (66), 142.1 (61), 97.077 (49), 97.076 (42), 97.078 (35), 142.094 (33), 142.102 (28), 58.066 (26)	Positive
HILIC_3.211@142.08636	Plasma	489727	216398	28	17	0.0236302	0.57758	786272	2.11978549953326	9.4206871858576E-2	0.780763490799144									HILIC	142.086	3.211	142.098 (100), 142.097 (98), 142.1 (65), 142.095 (62), 58.066 (52), 58.066 (43), 58.067 (39), 97.077 (38), 142.101 (31), 97.076 (29)	Positive
HILIC_2.92@142.08641	Plasma	59957.2	128762	28	17	0.641471	0.867567	1.09524e+06	1.09461811168029	0.64917567407064702	0.89511047700619									HILIC	142.086	2.92	142.087 (100), 142.086 (98), 142.089 (65), 58.066 (64), 142.084 (61), 58.066 (53), 142.099 (51), 142.097 (50), 58.067 (47), 96.082 (46)	Positive
HILIC_3.097@142.08644	Plasma	-33859.4	69139.9	28	28	0.62433	0.860063	1.14894e+06	0.974703855871168	0.63248997472408497	0.891106595238178									HILIC	142.086	3.097	142.098 (100), 142.097 (95), 142.1 (65), 142.095 (60), 58.066 (41), 142.087 (41), 142.086 (41), 58.066 (34), 142.102 (32), 97.077 (31)	Positive
HILIC_4.338@142.0975	Plasma	129855	26921.3	28	28	0.000332528	0.122237	1.29701e+06	1.08857255321363	3.3252760454380699E-4	0.468074169345977	Unknown	Alkylamines	3	C6H11N3O				[M+H]+	HILIC	142.097	4.338	142.097 (100), 142.099 (92), 142.096 (68), 142.1 (57), 142.094 (35), 142.102 (25), 114.104 (21), 114.102 (20), 97.077 (16), 97.076 (15)	Positive
HILIC_7.094@142.09766	Plasma	-78910.6	166518	28	22	0.63558	0.863144	862857	0.903268427483881	0.64344034648485904	0.892997503298742									HILIC	142.098	7.094	142.097 (100), 142.099 (97), 142.095 (66), 142.1 (61), 113.071 (40), 113.072 (35), 142.094 (33), 142.102 (28), 113.07 (28), 97.077 (28)	Positive
HILIC_5.47@142.09773	Plasma	913149	360058	28	24	0.0112089	0.528254	2.58574e+06	1.45485066656675	3.9293790794292002E-2	0.780763490799144	Unknown		4					[M-NH4+H]+	HILIC	142.098	5.47	142.097 (100), 142.098 (95), 142.095 (66), 142.1 (60), 142.094 (33), 142.102 (26), 97.077 (25), 58.066 (25), 58.066 (23), 97.076 (21)	Positive
HILIC_5.324@143.08162	Plasma	-960228	742419	28	26	0.195881	0.591736	2.45315e+06	0.641184606740062	0.218391231136116	0.780763490799144									HILIC	143.082	5.324	143.082 (100), 143.081 (94), 143.084 (67), 143.079 (59), 97.077 (46), 97.076 (40), 143.086 (34), 97.078 (32), 143.077 (27), 97.075 (25)	Positive
HILIC_5.043@143.08167	Plasma	-9084.29	56377.8	28	28	0.871989	0.959136	1.0745e+06	0.779880401577104	0.87446631172963196	0.96830805106731									HILIC	143.082	5.043	143.082 (100), 143.081 (92), 143.084 (67), 143.079 (57), 97.077 (51), 97.076 (44), 97.078 (36), 143.086 (34), 97.075 (27), 143.077 (25)	Positive
HILIC_1.506@143.11795	Plasma	380063	165334	28	28	0.0215184	0.57758	5.48089e+06	1.08799767463843	3.8747715183458202E-2	0.780763490799144	Unknown		4	C7H14N2O				[M+H]+	HILIC	143.118	1.506	143.155 (100), 143.154 (98), 143.157 (65), 143.152 (63), 143.158 (32), 143.15 (30), 143.118 (17), 143.12 (14), 143.116 (12), 72.082 (10)	Positive
HILIC_1.309@143.11798	Plasma	-31103.4	235454	28	15	0.894905	0.964713	706803	0.934593983052882	0.89692815407136905	0.972305346842288									HILIC	143.118	1.309	143.118 (100), 143.116 (78), 143.12 (77), 143.115 (45), 143.121 (45), 84.082 (19), 84.081 (18), 143.091 (15), 143.113 (15), 143.123 (15)	Positive
HILIC_1.663@143.15442	Plasma	1.99861e+06	700061	28	28	0.00430496	0.465443	4.90482e+06	1.53739506950853	1.3529124930900501E-2	0.780763490799144	Pregabalin	Amino acids and derivatives	2	C8H17NO2				[M+H]+	HILIC	143.154	1.663	143.154 (100), 143.155 (97), 143.152 (66), 143.157 (62), 143.151 (33), 143.159 (29), 143.118 (16), 143.12 (13), 143.116 (12), 72.081 (12)	Positive
HILIC_2.836@144.10197	Plasma	-113490	195562	28	27	0.561692	0.828466	1.93902e+06	0.969066837734192	0.57161490164094897	0.866571029553074									HILIC	144.102	2.836	144.102 (100), 144.101 (82), 144.104 (74), 85.029 (60), 85.029 (54), 144.099 (49), 144.106 (42), 85.03 (41), 85.028 (33), 121.967 (24)	Positive
HILIC_2.502@144.10202	Plasma	-79846.9	54866.6	28	4	0.145589	0.57758	555022	0.728465004128365	0.16930912022514399	0.780763490799144									HILIC	144.102	2.502	144.102 (100), 98.097 (93), 144.104 (78), 98.096 (78), 144.1 (77), 98.098 (68), 121.967 (57), 121.965 (49), 98.095 (46), 144.105 (46)	Positive
HILIC_4.566@144.10202	Plasma	-262079	410136	28	27	0.522819	0.809609	2.87788e+06	0.916816901018172	0.53391696574363401	0.85171034543566									HILIC	144.102	4.566	144.102 (100), 144.101 (85), 144.104 (72), 144.099 (51), 144.106 (40), 100.076 (27), 121.966 (24), 121.967 (24), 100.077 (23), 144.097 (20)	Positive
HILIC_3.386@144.1021	Plasma							9.95974e+08	1.01871613175482	0.96233154745230698	0.98993473607933									HILIC	144.102	3.386	144.102 (100), 144.101 (82), 144.104 (74), 144.099 (49), 144.106 (42), 144.097 (18), 144.107 (13), 144.096 (5), 144.109 (4)	Positive
HILIC_5.434@144.14981	Plasma	-1725068	1.17573e+06	28	24	0.142312	0.57758	6.4381e+06	0.831929907755296	0.166084477719317	0.780763490799144									HILIC	144.15	5.434	99.092 (100), 99.093 (97), 99.091 (66), 99.094 (62), 86.097 (41), 86.098 (37), 99.09 (33), 99.095 (29), 86.096 (28), 86.098 (23)	Positive
HILIC_3.069@145.13351	Plasma	14003.6	217966	28	28	0.948774	0.979725	4.87599e+06	1.00123872133863	0.94975130085278703	0.984560718684548									HILIC	145.134	3.069	87.045 (100), 87.044 (86), 87.046 (71), 60.082 (54), 87.043 (52), 60.081 (43), 60.082 (40), 87.046 (39), 100.077 (27), 100.076 (27)	Positive
HILIC_1.64@145.13362	Plasma	5665298	2.1189e+06	28	15	0.00750205	0.51742	5.22545e+06	2.65681602877725	1.9129203989696499E-2	0.780763490799144	Unknown		4	C7H16N2O				[M+H]+	HILIC	145.134	1.64	100.076 (100), 100.077 (97), 100.075 (66), 100.078 (62), 100.074 (33), 100.079 (29), 145.133 (18), 145.135 (17), 121.967 (15), 121.965 (13)	Positive
HILIC_2.61@145.13368	Plasma	5.99012e+06	5.61545e+06	28	27	0.286098	0.656817	9.815e+06	1.69839500021956	0.30550851570017801	0.780763490799144									HILIC	145.134	2.61	86.097 (100), 86.098 (94), 100.076 (87), 145.133 (85), 100.077 (83), 128.108 (83), 128.106 (79), 145.135 (76), 86.096 (67), 86.098 (59)	Positive
HILIC_4.871@146.08133	Plasma	-7.04665e+06	5.42128e+06	28	27	0.193665	0.591736	6.81645e+06	0.393085210807219	0.231731503766122	0.780763490799144									HILIC	146.081	4.871	146.082 (100), 100.076 (100), 146.08 (89), 100.077 (86), 100.075 (71), 146.084 (69), 146.079 (55), 100.078 (52), 100.074 (39), 146.085 (37)	Positive
HILIC_3.197@146.11758	Plasma	7.24303e+06	2.87167e+06	28	28	0.0116611	0.535827	7.42784e+07	1.12102718960247	2.5496032184817601E-2	0.780763490799144									HILIC	146.118	3.197	146.117 (100), 146.119 (95), 146.115 (66), 146.12 (60), 87.044 (49), 87.045 (48), 146.114 (33), 87.044 (32), 87.046 (30), 60.082 (29)	Positive
HILIC_2.201@146.1176	Plasma	-91843.2	154976	28	13	0.553429	0.825291	688665	0.916082978564373	0.56359632272981997	0.864051554252594									HILIC	146.118	2.201	146.118 (100), 146.117 (93), 146.12 (67), 146.115 (58), 101.06 (43), 146.122 (34), 101.061 (33), 101.059 (33), 146.113 (26), 128.108 (20)	Positive
HILIC_6.263@147.11295	Plasma	5.21251e+06	1.81775e+06	28	28	0.00413649	0.465443	1.68131e+07	1.3465577406044	1.32047524471007E-2	0.780763490799144	Unknown	Amino acids and derivatives	3	C6H14N2O2				[M+H]+	HILIC	147.113	6.263	130.05 (100), 84.045 (97), 130.051 (93), 84.046 (84), 84.044 (69), 130.048 (67), 130.053 (59), 84.046 (51), 84.044 (38), 130.047 (34)	Positive
HILIC_5.752@148.04277	Plasma	23020.1	33052.9	28	28	0.48614	0.792496	442178	1.03727339604972	0.49840393982110598	0.836184729484295									HILIC	148.043	5.752	148.042 (100), 148.044 (94), 120.011 (86), 148.097 (78), 120.013 (72), 74.007 (71), 148.04 (67), 148.098 (63), 120.01 (61), 148.045 (59)	Positive
HILIC_4.204@148.09683	Plasma	53974.9	225521	28	28	0.810847	0.937274	3.77081e+06	0.997069977266902	0.81457876987660705	0.950363797127762									HILIC	148.097	4.204	102.092 (100), 102.093 (96), 102.055 (92), 102.056 (80), 102.091 (66), 58.066 (65), 102.054 (64), 102.093 (61), 58.066 (53), 102.057 (49)	Positive
HILIC_4.833@148.09691	Plasma	-48764.9	158799	28	28	0.758779	0.922394	4.51882e+06	0.98925231101467	0.76364243704424295	0.936053213374893									HILIC	148.097	4.833	74.024 (100), 74.025 (100), 74.024 (65), 74.025 (64), 74.023 (32), 74.026 (31), 74.022 (9), 74.027 (9), 130.086 (9), 130.088 (8)	Positive
HILIC_6.131@151.04797	Plasma	-135674	106443	28	22	0.202446	0.600156	533045	0.819139419257239	0.26674295864719899	0.780763490799144									HILIC	151.048	6.131	151.131 (100), 151.133 (84), 151.129 (72), 89.061 (61), 89.06 (55), 151.135 (50), 89.061 (42), 151.128 (39), 89.059 (33), 89.062 (22)	Positive
HILIC_3.1@151.09637	Plasma	45856.1	25800.9	28	28	0.0989071	0.57758	1.61465e+06	1.02521709018581	9.8907086000406194E-2	0.780763490799144	Unknown		4	C6H14O4				[M+H]+	HILIC	151.096	3.1	151.131 (100), 151.133 (88), 89.061 (70), 151.13 (70), 89.06 (61), 151.135 (53), 89.061 (49), 151.128 (38), 89.059 (37), 89.062 (26)	Positive
HILIC_5.214@152.07069	Plasma	2592.86	106217	28	24	0.980525	0.994594	772920	1.0158146214406	0.98089563791460599	0.996739377238438									HILIC	152.071	5.214	152.071 (100), 152.07 (95), 152.073 (67), 152.068 (59), 152.075 (34), 152.066 (26), 152.077 (10), 152.064 (7), 152.082 (5), 152.08 (5)	Positive
HILIC_1.937@154.0975	Plasma	895898	1.16009e+06	28	19	0.439958	0.764436	1.64976e+06	1.58110925427515	0.453769718835352	0.8151846134612									HILIC	154.097	1.937	95.061 (100), 95.06 (78), 95.062 (78), 154.098 (56), 154.096 (47), 95.063 (46), 95.059 (45), 154.1 (40), 112.088 (30), 154.094 (29)	Positive
HILIC_2.942@156.04199	Plasma	12237.1	22230.9	28	28	0.59134	0.842545	1.66732e+06	1.00832321770706	0.59134035246765104	0.87599789250938									HILIC	156.042	2.942	156.114 (100), 156.112 (84), 156.116 (72), 156.11 (51), 156.117 (40), 156.042 (35), 156.043 (34), 156.04 (23), 156.045 (21), 156.108 (19)	Positive
HILIC_3.106@156.11302	Plasma	62338.1	166698	28	27	0.708436	0.898336	1.90181e+06	1.02583629246654	0.72882153594006804	0.925085486399792									HILIC	156.113	3.106	156.114 (100), 156.112 (90), 156.115 (69), 156.11 (55), 156.042 (54), 156.043 (48), 156.04 (37), 156.117 (36), 156.045 (29), 156.108 (23)	Positive
HILIC_5.644@156.11305	Plasma	-36682.5	152645	28	28	0.810087	0.937274	2.70012e+06	0.992610349740778	0.81762421757183001	0.951848058605837									HILIC	156.113	5.644	156.114 (100), 156.112 (88), 156.116 (70), 156.11 (54), 156.117 (37), 156.108 (23), 111.093 (19), 111.092 (18), 111.094 (12), 111.09 (11)	Positive
HILIC_4.349@156.11324	Plasma	150809	142591	28	27	0.290224	0.658559	1.76487e+06	1.07629369999452	0.30948211018723998	0.780763490799144									HILIC	156.113	4.349	156.114 (100), 156.112 (88), 156.116 (70), 156.11 (54), 156.117 (38), 156.108 (22), 156.119 (11), 128.119 (10), 128.118 (9), 111.093 (8)	Positive
HILIC_5.792@156.1133	Plasma	-326616	130897	28	25	0.0125881	0.546797	1.73908e+06	0.810363386745976	2.6829709059688601E-2	0.780763490799144	Unknown		4					[M+ACN+H]+	HILIC	156.113	5.792	156.114 (100), 156.112 (89), 156.116 (69), 156.11 (55), 156.117 (37), 156.108 (23), 113.108 (16), 113.107 (13), 113.109 (11), 156.119 (11)	Positive
HILIC_1.666@157.13351	Plasma	23568.6	235577	28	13	0.920308	0.971583	592978	0.976493403310347	0.92595134171045101	0.980251900243156									HILIC	157.134	1.666	157.134 (100), 157.132 (91), 157.136 (68), 157.13 (55), 157.097 (49), 157.099 (41), 157.138 (36), 157.095 (35), 157.17 (32), 157.171 (28)	Positive
HILIC_4.758@158.06725	Plasma	58374.9	276898	28	21	0.83303	0.939907	944161	1.04554087651338	0.83919059924505301	0.959108138884404									HILIC	158.067	4.758	98.036 (100), 98.037 (80), 98.035 (75), 98.037 (48), 61.041 (46), 115.062 (45), 98.034 (43), 61.04 (42), 115.063 (35), 115.061 (34)	Positive
HILIC_3.093@158.11765	Plasma	444562	320509	28	12	0.165427	0.579134	1.22621e+06	1.35408385557129	0.18874946455067701	0.780763490799144									HILIC	158.118	3.093	158.118 (100), 158.116 (82), 158.12 (74), 158.114 (49), 158.122 (41), 158.112 (18), 158.124 (13), 158.11 (5), 158.125 (4)	Positive
HILIC_1.209@158.15408	Plasma	-421535	553949	28	28	0.446679	0.768139	1.84925e+06	0.78577802457687	0.46025980597685301	0.819569800713466									HILIC	158.154	1.209	158.154 (100), 158.156 (82), 158.152 (73), 158.158 (49), 158.15 (41), 158.16 (18), 158.148 (13), 58.066 (12), 58.066 (11), 58.067 (8)	Positive
HILIC_1.379@159.02785	Plasma	47354.7	172806	28	27	0.784059	0.932023	4.57016e+06	1.06705599761801	0.78836468275078797	0.94293942564595									HILIC	159.028	1.379	159.027 (100), 159.029 (94), 159.025 (67), 159.031 (58), 159.023 (33), 114.091 (33), 114.09 (28), 159.033 (26), 114.093 (23), 159.113 (18)	Positive
HILIC_1.841@159.14944	Plasma							2.57447e+06	2.10429983482838	0.313522515267876	0.780763490799144									HILIC	159.149	1.841	86.097 (100), 86.098 (100), 159.149 (75), 142.123 (69), 159.151 (67), 86.096 (65), 86.098 (64), 142.124 (58), 159.147 (53), 142.121 (50)	Positive
HILIC_6.1@159.1494	Plasma	-847247	919784	28	27	0.356979	0.710995	9.16555e+06	0.922943426438274	0.41108907130339101	0.801159912578686									HILIC	159.149	6.1	86.097 (100), 86.098 (88), 86.096 (70), 103.124 (55), 86.098 (54), 58.066 (53), 103.123 (52), 58.066 (47), 86.095 (38), 103.125 (37)	Positive
HILIC_4.859@160.03458	Plasma	-53636.9	131475	28	28	0.683302	0.888196	1.4361e+06	0.97330136421666	0.68994149621271095	0.911338885388335									HILIC	160.035	4.859	72.082 (100), 72.081 (88), 72.082 (70), 73.085 (64), 73.085 (58), 72.081 (54), 73.084 (44), 72.083 (38), 73.086 (36), 160.034 (34)	Positive
HILIC_4.713@160.09686	Plasma	720404	2.59924e+06	28	17	0.781658	0.932023	4.26272e+06	1.2669645439565	0.78913297092439805	0.943157120099729									HILIC	160.097	4.713	160.098 (100), 160.096 (95), 160.1 (67), 160.094 (59), 160.101 (34), 160.092 (27), 160.103 (10), 160.09 (8)	Positive
HILIC_1.702@160.13319	Plasma	1.12939e+06	1.46533e+06	28	11	0.440861	0.764436	6.5462e+06	1.30411479689728	0.45464092622545199	0.815494927280057									HILIC	160.133	1.702	142.123 (100), 142.124 (84), 142.121 (72), 142.126 (51), 142.119 (40), 97.102 (32), 160.134 (32), 160.132 (31), 97.101 (30), 97.103 (22)	Positive
HILIC_2.001@160.13322	Plasma							2.66282e+08	1.11277419018021	7.2072174989887106E-2	0.780763490799144									HILIC	160.133	2.001	160.133 (100), 160.134 (98), 160.131 (65), 160.136 (62), 160.129 (32), 160.138 (29), 101.06 (27), 101.059 (23), 101.061 (20), 60.082 (18)	Positive
HILIC_5.164@161.12859	Plasma	248458	412772	28	26	0.547223	0.820388	2.46857e+06	1.0789413459181	0.56021107396584902	0.862251581512654									HILIC	161.129	5.164	86.098 (100), 86.097 (100), 86.098 (65), 86.096 (64), 86.099 (31), 86.095 (31), 161.128 (27), 161.13 (22), 161.126 (20), 116.071 (17)	Positive
HILIC_3.593@162.11249	Plasma	-624838	510443	28	19	0.220911	0.606021	2.18698e+06	0.690352922818956	0.24263275443049601	0.780763490799144									HILIC	162.112	3.593	118.087 (100), 118.086 (88), 118.088 (70), 118.085 (53), 118.089 (38), 118.083 (21), 162.129 (14), 162.127 (13), 118.091 (12), 162.125 (7)	Positive
HILIC_4.777@162.11273	Plasma							3.17002e+09	1.03710849190058	0.44554828307931299	0.813243365594832									HILIC	162.113	4.777	162.113 (100), 162.111 (86), 162.115 (71), 162.109 (52), 162.117 (39), 103.039 (22), 162.107 (21), 103.04 (18), 103.038 (16), 60.082 (14)	Positive
HILIC_5.121@165.05479	Plasma	-255191	297769	28	28	0.39144	0.734863	3.32845e+06	0.915072394280449	0.40696127469823501	0.800907185315768									HILIC	165.055	5.121	123.045 (100), 123.044 (95), 123.046 (67), 123.042 (60), 119.05 (37), 123.048 (34), 119.049 (32), 123.041 (27), 119.051 (26), 95.05 (22)	Positive
HILIC_6.1@166.05334	Plasma	-281042	209966	28	28	0.18073	0.580334	2.2701e+06	0.876523840834106	0.203668979985965	0.780763490799144									HILIC	166.053	6.1	74.024 (100), 74.025 (99), 74.024 (65), 74.025 (64), 74.023 (32), 74.026 (31), 56.051 (26), 56.05 (23), 102.055 (22), 75.027 (21)	Positive
HILIC_2.586@166.0862	Plasma	-236760	102668	28	17	0.0211061	0.57758	768869	0.682111191795451	3.8224929673707601E-2	0.780763490799144	Unknown		4	C9H11NO2				[M+H]+	HILIC	166.086	2.586	166.087 (100), 166.085 (87), 166.089 (71), 166.083 (53), 166.091 (38), 166.081 (21), 125.108 (14), 125.107 (12), 166.093 (12), 125.11 (9)	Positive
HILIC_3.089@166.08638	Plasma	136391	66557.2	28	19	0.0404402	0.57758	625694	1.03423538068182	6.11822486220822E-2	0.780763490799144									HILIC	166.086	3.089	166.086 (100), 87.045 (100), 87.044 (99), 80.05 (93), 166.084 (85), 80.051 (74), 166.088 (70), 80.05 (69), 87.046 (64), 87.044 (64)	Positive
HILIC_3.385@166.0863	Plasma	-81650.6	860257	28	15	0.924383	0.972039	1.61246e+06	1.00341748412006	0.92915441663108	0.980813442031056									HILIC	166.086	3.385	166.085 (100), 166.083 (99), 166.087 (65), 166.081 (64), 166.089 (32), 166.079 (31), 166.091 (9), 166.077 (9), 125.107 (5), 125.108 (5)	Positive
HILIC_5.35@167.04869	Plasma							580160	1.15822693932251	3.9403132042830101E-4	0.493020744371455	Unknown		4					[M+ACN+H]+	HILIC	167.049	5.35	126.022 (100), 126.021 (85), 126.024 (72), 167.154 (62), 167.156 (54), 126.02 (52), 167.152 (43), 126.025 (39), 167.158 (33), 167.15 (23)	Positive
HILIC_1.149@167.09283	Plasma	89245.9	76964.8	28	28	0.246225	0.624089	791726	1.16035858889698	0.26707998962763402	0.780763490799144									HILIC	167.093	1.149	167.093 (100), 167.095 (83), 167.091 (73), 167.097 (49), 139.098 (49), 139.099 (46), 167.089 (41), 167.154 (37), 139.096 (33), 167.156 (31)	Positive
HILIC_5.349@169.98579	Plasma	18981.8	56218.7	28	27	0.735633	0.913884	790587	1.09615922941015	0.74102292124897096	0.92798484935921									HILIC	169.986	5.349	170.128 (100), 170.13 (86), 170.126 (71), 124.112 (56), 170.132 (53), 124.113 (51), 170.124 (38), 124.111 (37), 124.115 (32), 169.17 (27)	Positive
HILIC_6.894@170.0923	Plasma	-5.91979e+06	4.10613e+06	28	28	0.149388	0.57758	1.93091e+07	0.700171137550314	0.21158974643535899	0.780763490799144									HILIC	170.092	6.894	170.093 (100), 170.091 (81), 170.095 (75), 109.077 (49), 170.089 (48), 170.097 (43), 109.076 (40), 96.069 (38), 109.078 (36), 96.069 (35)	Positive
HILIC_6.355@170.09248	Plasma	1.85483e+06	1.44198e+06	28	27	0.198335	0.594681	1.0558e+07	1.20331091874644	0.220771988866896	0.780763490799144									HILIC	170.092	6.355	124.087 (100), 124.088 (84), 124.086 (72), 124.09 (51), 124.084 (40), 170.093 (34), 170.091 (27), 170.095 (26), 124.091 (20), 170.089 (16)	Positive
HILIC_7.997@171.00557	Plasma	181744	196940	28	9	0.35609	0.710995	453526	1.71201938875089	0.37290124761404803	0.791070512454268									HILIC	171.006	7.997	171.15 (100), 171.148 (86), 171.152 (71), 89.072 (56), 171.145 (52), 89.071 (51), 88.953 (41), 89.073 (39), 171.154 (38), 72.045 (35)	Positive
HILIC_3.085@171.14922	Plasma	272672	780927	28	23	0.726966	0.913772	4.40609e+06	1.0477617408503	0.74394847297163702	0.928522369978028									HILIC	171.149	3.085	171.15 (100), 171.147 (81), 171.152 (75), 89.072 (52), 171.145 (48), 89.071 (45), 171.154 (42), 72.045 (37), 89.073 (36), 72.046 (29)	Positive
HILIC_3.949@172.0968	Plasma	-440284	219350	28	24	0.0447258	0.57758	1.38677e+06	0.732267775300029	0.104879855795892	0.780763490799144									HILIC	172.097	3.949	172.109 (100), 172.107 (100), 172.111 (65), 172.105 (64), 172.113 (32), 172.103 (31), 109.101 (23), 144.114 (23), 109.102 (20), 172.153 (20)	Positive
HILIC_5.592@172.10794	Plasma							2.57404e+06	0.998155644865026	0.78617585366206399	0.94217103736551									HILIC	172.108	5.592	172.107 (100), 172.11 (93), 172.105 (68), 172.112 (58), 172.103 (35), 172.114 (26), 144.114 (24), 144.112 (21), 144.115 (16), 144.11 (13)	Positive
HILIC_4.251@172.10823	Plasma	-19790.1	172315	28	11	0.908565	0.968656	409096	1.01647882775573	0.91032025279738504	0.976613792986507									HILIC	172.108	4.251	172.107 (100), 172.109 (96), 172.105 (66), 172.112 (62), 172.103 (33), 109.102 (30), 172.114 (30), 144.114 (28), 109.103 (27), 86.097 (26)	Positive
HILIC_2.561@172.13324	Plasma	39702.2	97083.3	28	14	0.682576	0.88788	1.6631e+06	1.09915977315712	0.68923346722248502	0.911183150316084									HILIC	172.133	2.561	172.133 (100), 172.135 (78), 172.131 (76), 172.138 (46), 172.129 (43), 172.14 (16), 172.127 (14), 109.101 (11), 172.108 (10), 172.11 (10)	Positive
HILIC_1.024@173.07448	Plasma							7838.28	0	0.335561277865423										HILIC	173.074	1.024	87.056 (100), 87.057 (88), 87.055 (70), 113.035 (66), 113.036 (63), 130.061 (59), 87.057 (54), 130.062 (52), 113.033 (44), 130.06 (41)	Positive
HILIC_4.387@173.07834	Plasma	62636.1	290933	28	28	0.829539	0.939907	1.80365e+07	1.00144709361995	0.863716031064236	0.964649578012023									HILIC	173.078	4.387	173.078 (100), 173.08 (97), 173.076 (65), 173.082 (62), 173.073 (32), 173.084 (29), 90.978 (13), 90.977 (12), 90.978 (9), 86.097 (9)	Positive
HILIC_3.103@173.09219	Plasma	49074	96471.8	28	28	0.610971	0.855267	1.29204e+06	1.05833020360693	0.61949403378182399	0.885284169833246									HILIC	173.092	3.103	145.097 (100), 145.099 (90), 145.095 (69), 145.1 (55), 173.093 (49), 173.091 (39), 145.094 (36), 173.095 (36), 58.066 (31), 102.055 (29)	Positive
HILIC_5.498@173.09224	Plasma	126270	113209	28	28	0.264692	0.642442	2.65525e+06	1.04532249629509	0.28488650185782399	0.780763490799144	Unknown		4					[M+ACN+H]+	HILIC	173.092	5.498	173.079 (100), 173.077 (89), 173.082 (69), 173.075 (54), 173.084 (37), 173.073 (21), 173.092 (13), 128.07 (13), 128.072 (12), 173.086 (12)	Positive
HILIC_1.809@174.12384	Plasma	151451	244180	28	28	0.535098	0.813844	3.2728e+06	1.07614342843593	0.54581762861734795	0.856164805025454									HILIC	174.124	1.809	174.123 (100), 174.125 (90), 174.121 (69), 174.128 (55), 174.119 (37), 174.13 (24), 87.045 (19), 87.044 (19), 71.061 (15), 57.046 (15)	Positive
HILIC_4.693@175.10756	Plasma	-161746	300842	28	14	0.590822	0.842545	901874	0.849642056557561	0.64340091883676098	0.892997503298742									HILIC	175.108	4.693	86.06 (100), 86.061 (97), 86.06 (66), 86.062 (62), 86.059 (33), 86.063 (29), 175.124 (13), 175.121 (10), 175.126 (10), 86.058 (9)	Positive
HILIC_5.844@175.10779	Plasma	-64649.4	115529	28	25	0.575757	0.836655	1.21822e+06	0.979463633262631	0.58527007624873795	0.873522376227573									HILIC	175.108	5.844	112.076 (100), 112.075 (87), 112.077 (71), 70.066 (58), 112.074 (53), 70.065 (51), 70.067 (41), 112.079 (39), 70.065 (31), 70.067 (22)	Positive
HILIC_3.416@175.1077	Plasma	354384	379489	28	19	0.350384	0.706921	1.84003e+06	1.31576819926335	0.36740535739546598	0.787978960808736									HILIC	175.108	3.416	130.05 (100), 130.051 (86), 130.049 (71), 130.053 (53), 130.047 (38), 72.082 (22), 72.081 (22), 175.109 (21), 130.054 (21), 175.106 (17)	Positive
HILIC_6.695@175.14418	Plasma	-56339	51709.6	28	28	0.275921	0.653407	1.45331e+06	0.961826984687505	0.29570622759656801	0.780763490799144									HILIC	175.144	6.695	84.082 (100), 130.086 (94), 84.081 (87), 130.088 (74), 130.085 (71), 84.082 (71), 175.143 (69), 175.146 (66), 84.08 (53), 175.141 (46)	Positive
HILIC_3.955@176.12828	Plasma	-228954	275653	28	28	0.406206	0.746898	7.52872e+06	1.02350836341834	0.42119918573349202	0.805666242013823									HILIC	176.128	3.955	176.128 (100), 176.13 (80), 176.126 (75), 176.133 (48), 176.124 (43), 176.135 (17), 176.122 (13), 176.066 (8), 117.054 (8), 117.056 (7)	Positive
HILIC_3.596@176.13934	Plasma	894170	1.98849e+06	28	27	0.652946	0.874256	2.23614e+07	1.00882707307045	0.66035204863645003	0.899775983467206									HILIC	176.139	3.596	118.087 (100), 118.086 (89), 118.088 (70), 118.085 (54), 118.089 (37), 118.083 (23), 118.091 (12), 118.082 (6), 118.092 (4)	Positive
HILIC_1.589@177.10217	Plasma	393527	78448.9	28	26	5.26611e-07	0.000967912	720292	1.35410572783962	2.36038448039454E-4	0.421295390034941	Taurine	Amino acids and derivatives	1	C2H7NO3S			1123	[M+H]+	HILIC	177.102	1.589	160.076 (100), 160.075 (93), 160.078 (68), 160.073 (58), 160.08 (35), 160.071 (25), 160.082 (10), 160.069 (6), 177.101 (5), 177.103 (5)	Positive
HILIC_5.786@177.15997	Plasma	-44133.2	114811	28	28	0.700682	0.892726	2.05833e+06	0.964148742158849	0.70936354745238706	0.917543940575172									HILIC	177.16	5.786	86.097 (100), 86.098 (92), 159.113 (91), 159.149 (80), 159.115 (76), 159.15 (72), 86.096 (67), 159.111 (65), 103.124 (64), 114.056 (63)	Positive
HILIC_6.798@178.07101	Plasma	-53592.7	88800.8	28	26	0.546165	0.819471	1.13644e+06	0.898190190228782	0.55654963846684902	0.86053899200538									HILIC	178.071	6.798	178.158 (100), 178.161 (91), 178.156 (68), 178.163 (57), 178.059 (54), 178.057 (43), 178.061 (40), 178.154 (35), 178.122 (31), 178.124 (27)	Positive
HILIC_1.098@179.1179	Plasma							51110.9	2.81481594932652	0.49143399658682702										HILIC	179.118	1.098	122.097 (100), 122.096 (98), 122.099 (65), 122.095 (62), 122.1 (32), 179.064 (32), 122.094 (29), 179.062 (25), 179.163 (25), 179.066 (24)	Positive
HILIC_4.378@182.05365	Plasma	2100424	670390	28	28	0.00172949	0.290135	4.53189e+06	1.59829304570257	7.9240107320534808E-3	0.780763490799144	Unknown		4					[M+H]+	HILIC	182.054	4.378	182.053 (100), 58.066 (88), 182.055 (88), 58.066 (78), 182.13 (70), 182.051 (70), 72.082 (68), 58.067 (62), 72.081 (62), 182.058 (55)	Positive
HILIC_8.01@182.05368	Plasma	124211	453294	28	14	0.78407	0.932023	956004	1.20371110315025	0.80612577591914203	0.948521511910467									HILIC	182.054	8.01	58.066 (100), 58.066 (86), 72.082 (81), 72.081 (77), 58.067 (73), 182.129 (61), 72.082 (60), 182.131 (55), 72.081 (51), 125.107 (50)	Positive
HILIC_5.461@182.05397	Plasma	24454.7	154738	28	28	0.874425	0.959519	2.97709e+06	1.01153370512325	0.87685387251719404	0.96830805106731									HILIC	182.054	5.461	182.128 (100), 182.13 (93), 58.066 (92), 139.124 (75), 58.066 (71), 58.067 (69), 139.122 (68), 182.125 (65), 125.108 (61), 72.082 (60)	Positive
HILIC_6.192@183.12378	Plasma							63311.3	1.1006309881803	0.97974785097901695										HILIC	183.124	6.192	183.124 (100), 183.126 (99), 183.121 (65), 183.128 (59), 183.112 (46), 183.114 (39), 183.119 (35), 127.087 (35), 183.148 (34), 183.11 (29)	Positive
HILIC_8.002@185.02353	Plasma	783374	384348	28	16	0.0415309	0.57758	1.41277e+06	1.67029581029947	6.2410646679968998E-2	0.780763490799144	Unknown		4					[M+ACN+H]+	HILIC	185.024	8.002	84.96 (100), 84.961 (96), 84.959 (66), 84.962 (60), 84.959 (32), 84.962 (27), 185.164 (22), 185.167 (21), 143.997 (20), 185.128 (19)	Positive
HILIC_3.933@186.11243	Plasma	-2.24273e+06	1.12483e+06	28	28	0.0461688	0.57758	2.99692e+07	0.942033698083431	6.75805381907712E-2	0.780763490799144									HILIC	186.112	3.933	186.112 (100), 186.115 (82), 186.11 (74), 186.117 (49), 186.107 (41), 186.12 (19), 186.105 (13), 168.101 (8), 168.103 (8), 126.091 (6)	Positive
HILIC_4.08@188.07082	Plasma	-576398	895820	28	28	0.519945	0.809609	3.56056e+07	0.969294630072396	0.53113175498482701	0.85155160857319									HILIC	188.071	4.08	146.06 (100), 146.062 (81), 146.058 (74), 146.063 (49), 146.057 (42), 188.071 (38), 188.069 (31), 188.074 (28), 118.065 (20), 188.066 (19)	Positive
HILIC_5.255@188.1031	Plasma	11919.5	183759	28	21	0.948282	0.979725	1.22582e+06	1.08374804107934	0.94926856948274596	0.984560718684548									HILIC	188.103	5.255	188.102 (100), 188.105 (92), 84.082 (81), 188.1 (68), 84.081 (66), 84.082 (60), 188.107 (58), 84.08 (39), 188.098 (35), 84.083 (34)	Positive
HILIC_3.786@188.12805	Plasma	272822	209233	28	21	0.192263	0.591736	1.5149e+06	1.28371566948825	0.21487948275393801	0.780763490799144									HILIC	188.128	3.786	188.127 (100), 188.13 (95), 188.125 (67), 188.132 (60), 188.123 (34), 188.135 (27), 188.12 (10), 188.137 (8), 114.092 (6), 114.091 (5)	Positive
HILIC_6.209@188.17572	Plasma	-36843.1	225153	28	28	0.870018	0.957541	3.11658e+06	0.985233813693279	0.87253464245343104	0.967659307530834	Unknown		4	C9H18N2O				[M+NH4]+	HILIC	188.176	6.209	72.081 (100), 100.076 (98), 72.082 (98), 100.077 (85), 100.075 (69), 72.081 (66), 72.082 (62), 100.078 (52), 171.15 (40), 188.176 (39)	Positive
HILIC_2.94@189.05243	Plasma	-37692.9	45797	28	28	0.410483	0.746898	3.87346e+06	0.987311250892935	0.42532390504310902	0.806789144613548									HILIC	189.052	2.94	189.14 (100), 189.137 (92), 189.142 (78), 189.135 (60), 98.145 (49), 98.144 (46), 189.145 (44), 130.426 (44), 116.135 (41), 108.457 (41)	Positive
HILIC_6.777@189.15991	Plasma	188042	558289	28	28	0.736254	0.913884	4.98382e+06	0.919723654215251	0.741629468110232	0.928068545741823									HILIC	189.16	6.777	130.087 (100), 84.082 (94), 189.16 (93), 84.081 (86), 130.085 (78), 189.162 (77), 130.088 (77), 189.157 (69), 84.082 (64), 84.08 (53)	Positive
HILIC_6.146@191.04057	Plasma	-10973.9	74949.5	28	28	0.883592	0.960963	1.1224e+06	1.01583038985493	0.885838638171769	0.970735097675584									HILIC	191.041	6.146	191.041 (100), 191.039 (90), 191.044 (69), 191.036 (55), 191.046 (36), 191.034 (23), 173.03 (15), 173.032 (13), 191.049 (10), 173.028 (10)	Positive
HILIC_1.009@192.15945	Plasma	-524529	452486	28	28	0.246368	0.624089	1.29883e+07	0.954407566728346	0.26721812488519098	0.780763490799144									HILIC	192.159	1.009	192.159 (100), 192.161 (92), 174.15 (72), 192.156 (68), 174.147 (65), 192.164 (57), 174.152 (49), 174.145 (40), 192.154 (36), 174.154 (26)	Positive
HILIC_5.779@194.13997	Plasma	-214644	110299	28	28	0.051652	0.57758	3.3033e+06	0.937600644131335	7.3595284481578802E-2	0.780763490799144									HILIC	194.14	5.779	194.14 (100), 194.119 (82), 194.117 (82), 194.142 (82), 194.137 (72), 194.114 (53), 194.122 (52), 194.145 (49), 135.044 (41), 194.135 (38)	Positive
HILIC_3.103@195.12254	Plasma	-212659	238597	28	22	0.372774	0.719976	1.19728e+06	0.842674755879694	0.38897283125590598	0.795247467823668									HILIC	195.123	3.103	89.061 (100), 89.06 (90), 89.061 (69), 195.113 (67), 195.116 (60), 195.185 (60), 89.059 (55), 195.188 (51), 195.118 (48), 195.11 (45)	Positive
HILIC_3.065@197.16501	Plasma	567475	694093	28	12	0.413598	0.748221	1.69505e+06	1.5133856023614	0.42832854190926001	0.80795490040071									HILIC	197.165	3.065	152.107 (100), 152.108 (87), 86.097 (74), 86.098 (71), 152.105 (70), 197.172 (57), 197.174 (56), 152.11 (53), 197.169 (53), 197.166 (50)	Positive
HILIC_2.94@198.02753	Plasma	67438.1	105473	28	15	0.522569	0.809609	407776	1.26246105664769	0.53367488185879697	0.85171034543566									HILIC	198.028	2.94	198.187 (100), 198.184 (99), 198.189 (65), 198.181 (64), 198.192 (32), 198.179 (31), 198.195 (9), 198.176 (9)	Positive
HILIC_3.055@198.02756	Plasma	-6463.86	87324	28	22	0.940993	0.977755	684473	0.97627462205462	0.94212008229397304	0.983407859419443									HILIC	198.028	3.055	198.187 (100), 198.184 (98), 198.189 (65), 198.181 (62), 198.192 (32), 198.179 (30), 198.195 (9), 198.176 (8)	Positive
HILIC_6.385@198.08498	Plasma	-176612	96718.1	28	28	0.0678422	0.57758	1.86731e+06	0.857255103719101	9.0889848177918495E-2	0.780763490799144	Unknown		4					[M+H]+	HILIC	198.085	6.385	198.187 (100), 198.184 (94), 198.189 (67), 198.181 (60), 198.192 (34), 198.179 (27), 198.194 (10), 198.176 (8), 198.086 (4)	Positive
HILIC_5.745@199.11884	Plasma	64044.5	115599	28	28	0.579562	0.837605	1.34087e+06	1.05893071848149	0.58896542408048103	0.87527348097872									HILIC	199.119	5.745	199.119 (100), 199.121 (85), 199.116 (73), 199.124 (51), 199.189 (43), 199.113 (41), 199.192 (37), 199.187 (33), 171.125 (27), 171.122 (22)	Positive
HILIC_5.47@199.12784	Plasma							1.65998e+06	1.32045377643608	0.56881939720372499										HILIC	199.128	5.47	199.19 (100), 199.192 (87), 199.187 (76), 199.119 (67), 199.116 (65), 199.195 (54), 199.122 (49), 199.184 (47), 199.114 (42), 160.587 (38)	Positive
HILIC_1.974@200.12817	Plasma	-92562.1	165788	28	17	0.576629	0.836655	892604	0.942050392983709	0.58611705711829998	0.87424751120998									HILIC	200.128	1.974	155.082 (100), 155.08 (94), 155.084 (67), 155.079 (59), 200.14 (36), 155.086 (34), 200.138 (33), 155.077 (26), 200.143 (24), 200.135 (21)	Positive
HILIC_2.903@200.1282	Plasma	76886.1	104108	28	25	0.460197	0.773164	1.0839e+06	1.09985971523626	0.47331970318606997	0.824291177325985									HILIC	200.128	2.903	200.127 (100), 200.13 (83), 200.125 (73), 200.133 (50), 200.122 (41), 200.135 (19), 200.119 (13), 172.107 (10), 172.11 (8), 200.192 (8)	Positive
HILIC_1.394@201.13858	Plasma	-71435.6	80172.1	28	16	0.372914	0.719976	413065	0.911786401318285	0.38910802165989	0.795317828293015									HILIC	201.139	1.394	186.117 (100), 186.114 (99), 186.119 (65), 186.112 (64), 201.138 (58), 201.141 (53), 201.136 (39), 201.144 (33), 186.121 (32), 186.109 (30)	Positive
HILIC_3.997@202.11864	Plasma	443844	593809	28	23	0.454791	0.770719	4.92996e+06	1.16168991818583	0.46809651218696502	0.82145072921657									HILIC	202.119	3.997	202.121 (100), 202.118 (96), 70.066 (74), 202.124 (68), 202.116 (62), 71.061 (61), 70.065 (58), 70.067 (57), 71.062 (50), 71.061 (46)	Positive
HILIC_1.315@202.18025	Plasma							2.96355e+07	0.938771110057528	0.38197629071688699	0.792647132001752									HILIC	202.18	1.315	202.181 (100), 202.179 (93), 202.184 (67), 202.176 (58), 102.092 (37), 202.187 (35), 102.093 (34), 202.173 (26), 102.091 (25), 102.094 (21)	Positive
HILIC_4.667@203.13904	Plasma	455912	437678	28	28	0.297568	0.666988	7.60755e+06	1.08303990506776	0.316553727615148	0.780763490799144									HILIC	203.139	4.667	100.076 (100), 100.077 (86), 100.075 (71), 100.078 (52), 100.074 (39), 203.14 (33), 203.137 (26), 203.142 (25), 100.079 (21), 203.134 (15)	Positive
HILIC_6.433@203.15034	Plasma	-77522.4	157797	28	28	0.623228	0.860063	3.17499e+06	0.962934139170225	0.63141806296277703	0.890692572594743									HILIC	203.15	6.433	203.15 (100), 203.153 (81), 203.147 (74), 116.071 (73), 116.072 (62), 116.07 (53), 203.156 (48), 172.107 (47), 70.066 (46), 172.11 (44)	Positive
HILIC_2.867@204.04805	Plasma	119772	154151	28	25	0.437173	0.763806	1.03184e+06	1.1522198182848	0.45108017489059998	0.814432234959604									HILIC	204.048	2.867	85.029 (100), 85.029 (82), 85.03 (74), 204.123 (57), 85.028 (49), 204.126 (45), 204.12 (43), 85.031 (42), 204.129 (27), 204.118 (25)	Positive
HILIC_2.85@204.12306	Plasma							1717342976	0.982894100022	0.50628969043613503	0.839789100604112									HILIC	204.123	2.85	85.029 (100), 85.028 (84), 85.03 (73), 204.123 (52), 85.028 (51), 204.126 (41), 85.031 (40), 204.12 (40), 204.129 (24), 204.118 (24)	Positive
HILIC_3.206@204.12318	Plasma	-1.09299e+06	1.44943e+06	28	28	0.450801	0.770049	1.19561e+07	0.948963362985652	0.46424180468549497	0.819569800713466									HILIC	204.123	3.206	85.029 (100), 85.029 (94), 85.03 (67), 85.028 (59), 204.124 (58), 204.121 (49), 204.126 (42), 85.031 (34), 204.118 (30), 85.027 (27)	Positive
HILIC_1.713@206.11774	Plasma	11681.5	9371.87	28	14	0.234595	0.617101	415798	1.01688666284705	0.23459504406689899	0.780763490799144									HILIC	206.118	1.713	206.118 (100), 206.115 (85), 206.121 (72), 206.113 (51), 206.124 (40), 206.11 (19), 206.127 (13), 206.191 (12), 206.189 (11), 206.194 (8)	Positive
HILIC_5.476@207.08525	Plasma	25636.4	16045.8	28	28	0.134122	0.57758	1.07871e+06	1.02109443324631	0.134122403362641	0.780763490799144									HILIC	207.085	5.476	163.049 (100), 163.047 (95), 163.051 (67), 163.045 (59), 58.066 (38), 163.053 (34), 58.067 (31), 58.066 (28), 163.043 (26), 58.067 (18)	Positive
HILIC_7.992@208.03949	Plasma	2.87702e+06	3.17142e+06	28	25	0.364317	0.713273	2.41575e+07	1.09274165595141	0.38082523945033497	0.792647132001752									HILIC	208.039	7.992	84.96 (100), 84.961 (88), 84.96 (70), 84.962 (54), 84.959 (38), 125.986 (29), 125.988 (25), 84.962 (22), 125.985 (21), 143.997 (17)	Positive
HILIC_1.308@208.13342	Plasma	141579	353183	28	17	0.68852	0.890636	2.9283e+06	0.557195298655898	0.69503064244118995	0.912846461164002									HILIC	208.133	1.308	208.134 (100), 208.132 (94), 208.137 (67), 208.129 (59), 208.14 (34), 131.049 (28), 131.05 (28), 208.126 (27), 131.047 (18), 131.052 (18)	Positive
HILIC_4.109@209.09204	Plasma	48266.1	142892	28	28	0.735529	0.913884	4.6928e+06	1.02645240302017	0.74092098566699705	0.92798484935921									HILIC	209.092	4.109	94.066 (100), 94.067 (78), 94.065 (77), 192.065 (73), 146.06 (69), 192.068 (64), 146.062 (57), 192.063 (52), 146.058 (50), 136.076 (49)	Positive
HILIC_3.973@211.11864	Plasma	19538.8	75911.4	28	28	0.796878	0.932906	2.76401e+06	1.02134306060659	0.80090739904197905	0.945980582693456									HILIC	211.119	3.973	211.12 (100), 211.117 (87), 211.123 (71), 211.114 (53), 211.126 (38), 211.111 (22), 211.156 (15), 211.159 (14), 211.129 (11), 211.153 (11)	Positive
HILIC_6.14@211.11876	Plasma							3.72009e+06	0.965179732068707	0.29582719086952303	0.780763490799144									HILIC	211.119	6.14	211.12 (100), 211.117 (88), 211.123 (70), 211.114 (54), 211.126 (38), 211.111 (22), 211.129 (11), 211.108 (6), 183.124 (4), 183.126 (4)	Positive
HILIC_4.144@211.11879	Plasma	-422341	211059	28	21	0.0453866	0.57758	1.49585e+06	0.727889159783837	6.6714400159980994E-2	0.780763490799144	Unknown		4					[M+CH3OH+H]+	HILIC	211.119	4.144	211.12 (100), 211.117 (83), 211.123 (73), 211.114 (50), 211.126 (40), 211.158 (27), 211.161 (24), 211.155 (20), 211.111 (18), 58.066 (15)	Positive
HILIC_5.11@211.1194	Plasma	2.13821e+06	5.00407e+06	28	27	0.669165	0.881667	3.77795e+07	1.09768150293697	0.72077130164909198	0.922222282407085									HILIC	211.119	5.11	211.12 (100), 211.117 (87), 211.123 (70), 211.114 (53), 211.126 (38), 211.111 (22), 211.129 (12), 211.108 (6), 183.124 (4), 183.126 (4)	Positive
HILIC_4.416@217.10492	Plasma	-261472	378524	28	21	0.489711	0.796539	1.88401e+06	0.857130611344639	0.50185945703743395	0.838741369204295									HILIC	217.105	4.416	217.105 (100), 217.108 (83), 217.101 (73), 80.949 (61), 80.948 (59), 217.111 (50), 217.098 (40), 80.95 (40), 80.948 (37), 80.95 (20)	Positive
HILIC_5.678@217.12938	Plasma	-22571.4	110225	28	28	0.837748	0.942915	1.84019e+06	0.9954527154689	0.84091933541584896	0.959108138884404									HILIC	217.129	5.678	217.129 (100), 217.132 (85), 217.126 (71), 158.08 (56), 158.082 (55), 217.135 (52), 217.123 (39), 158.079 (36), 158.084 (35), 200.103 (24)	Positive
HILIC_2.014@218.13884	Plasma	-7.58421e+06	7.03381e+06	28	28	0.280922	0.655805	1.18903e+08	0.94917785960512	0.300523120361947	0.780763490799144									HILIC	218.139	2.014	85.029 (100), 85.029 (92), 85.03 (68), 85.028 (57), 218.137 (41), 218.14 (40), 85.031 (35), 218.134 (27), 218.143 (26), 85.027 (26)	Positive
HILIC_6.924@219.17038	Plasma	-40083.9	71632	28	27	0.575766	0.836655	773103	0.937509945039059	0.62524318817549396	0.88806590654425									HILIC	219.17	6.924	58.066 (100), 58.066 (82), 58.066 (74), 131.118 (74), 86.061 (59), 86.06 (59), 131.117 (57), 131.119 (56), 58.067 (48), 58.065 (42)	Positive
HILIC_5.646@224.12773	Plasma	147175	238505	28	28	0.537187	0.814018	3.81201e+06	1.04208043082034	0.54784316678256095	0.856615332641512									HILIC	224.128	5.646	224.128 (100), 224.125 (78), 224.131 (77), 224.122 (45), 224.135 (45), 165.054 (44), 165.056 (39), 165.052 (31), 93.071 (30), 93.07 (26)	Positive
HILIC_7.717@224.12782	Plasma	-681183	548340	28	15	0.21414	0.601332	2.02167e+06	0.7348026825806	0.23608300016655701	0.780763490799144									HILIC	224.128	7.717	224.129 (100), 224.125 (84), 224.132 (73), 165.054 (55), 224.122 (50), 165.056 (46), 224.135 (40), 165.052 (39), 93.071 (30), 93.07 (29)	Positive
HILIC_5.465@224.12823	Plasma	-332954	400869	28	25	0.406212	0.746898	4.35618e+06	0.922167338165917	0.42120417285303402	0.805666242013823									HILIC	224.128	5.465	224.128 (100), 224.125 (79), 224.131 (76), 165.054 (47), 224.122 (46), 224.135 (44), 165.056 (42), 93.071 (32), 165.052 (32), 93.07 (28)	Positive
HILIC_4.282@225.12093	Plasma	85341.6	284181	28	17	0.763943	0.923173	892355	1.0474046710122	0.768691264424604	0.937123082492766									HILIC	225.121	4.282	225.134 (100), 225.138 (79), 225.131 (76), 225.141 (47), 225.128 (44), 225.144 (16), 225.125 (14), 225.147 (4)	Positive
HILIC_4.597@225.12096	Plasma	78008	195916	28	12	0.690504	0.890636	860172	0.992230770023899	0.69696598321366499	0.913370558902208									HILIC	225.121	4.597	225.134 (100), 225.137 (82), 225.131 (74), 225.141 (49), 225.128 (42), 225.144 (18), 225.125 (13), 225.147 (5), 225.121 (4)	Positive
HILIC_3.963@225.12334	Plasma	338475	419272	28	20	0.419498	0.752232	1.70157e+06	1.19384179283238	0.45316364892466798	0.8151846134612									HILIC	225.123	3.963	225.134 (100), 225.137 (82), 225.131 (74), 225.141 (49), 225.128 (41), 225.144 (19), 225.125 (13), 225.147 (5), 225.195 (4)	Positive
HILIC_2.87@226.10751	Plasma	-84926.6	195888	28	12	0.664617	0.880153	530177	0.927325886648704	0.67172485487327904	0.904052399822565									HILIC	226.108	2.87	226.16 (100), 226.157 (85), 226.163 (70), 226.153 (51), 226.218 (39), 226.166 (37), 226.215 (35), 226.222 (26), 226.212 (21), 167.031 (19)	Positive
HILIC_5.143@226.11867	Plasma	-69693.6	687664	28	25	0.919274	0.971583	4.17775e+06	0.999144138873093	0.92082049376890995	0.978787205490904									HILIC	226.119	5.143	197.103 (100), 140.081 (84), 140.083 (81), 197.106 (79), 226.134 (78), 197.101 (76), 226.138 (70), 226.131 (61), 140.08 (55), 140.085 (51)	Positive
HILIC_4.309@226.95114	Plasma							5.17425e+08	0.979529708669196	0.43920572343638298	0.810180401295731	Unknown		4					[2M+Na]+	HILIC	226.951	4.309	90.977 (100), 90.977 (78), 90.978 (77), 90.976 (46), 90.979 (45), 90.975 (15), 90.98 (15), 158.964 (7), 158.966 (5), 158.962 (5)	Positive
HILIC_5.465@226.95135	Plasma	28885.6	25152.5	28	28	0.271488	0.648046	745798	1.03690687384051	0.27148844827684998	0.780763490799144									HILIC	226.951	5.465	90.977 (100), 90.977 (79), 90.978 (76), 90.976 (46), 90.979 (43), 227.151 (34), 227.154 (33), 198.123 (24), 198.126 (23), 227.148 (23)	Positive
HILIC_6.137@227.10263	Plasma	-18881.4	22446	28	28	0.415446	0.750088	930040	0.972872905213558	0.41544584657654499	0.803023230515816									HILIC	227.103	6.137	227.115 (100), 227.112 (84), 95.061 (75), 227.118 (72), 95.062 (63), 95.06 (54), 227.108 (50), 209.103 (47), 209.105 (40), 227.121 (39)	Positive
HILIC_5.12@227.11415	Plasma	321888	1.68842e+06	28	28	0.848804	0.945378	1.48531e+07	1.03741009774923	0.85439408528275296	0.961796800577409									HILIC	227.114	5.12	227.115 (100), 227.111 (85), 95.061 (76), 227.118 (72), 95.062 (62), 95.06 (56), 227.108 (51), 209.103 (42), 227.121 (39), 95.063 (37)	Positive
HILIC_1.081@227.17552	Plasma	-126126	80787.9	28	19	0.118477	0.57758	423471	0.831114081565745	0.14248254461836199	0.780763490799144									HILIC	227.176	1.081	114.067 (100), 114.068 (83), 114.065 (73), 114.069 (50), 114.064 (41), 114.07 (19), 114.063 (13), 114.071 (5), 114.062 (4)	Positive
HILIC_6.129@229.11832	Plasma	46168.1	72255.2	28	27	0.52285	0.809609	1.0673e+06	1.00642222499238	0.53394624922004197	0.85171034543566									HILIC	229.118	6.129	70.066 (100), 70.067 (78), 70.065 (77), 229.118 (47), 70.067 (45), 70.065 (45), 229.121 (40), 229.115 (34), 229.125 (24), 229.111 (19)	Positive
HILIC_7.108@229.23898	Plasma	-358460	228302	28	27	0.116389	0.57758	2.69632e+06	0.874168841795515	0.14695804148371799	0.780763490799144									HILIC	229.239	7.108	86.097 (100), 86.098 (88), 86.096 (70), 229.24 (61), 229.237 (57), 86.098 (54), 229.243 (40), 86.095 (37), 229.233 (35), 86.099 (23)	Positive
HILIC_5.407@230.09599	Plasma	-21910.9	79358.3	28	26	0.78247	0.932023	850538	0.966093307018221	0.786810905869744	0.942189036471785									HILIC	230.096	5.407	127.032 (100), 127.034 (92), 127.031 (68), 127.035 (57), 186.107 (49), 186.105 (47), 127.03 (35), 186.11 (33), 186.102 (29), 127.036 (26)	Positive
HILIC_2.858@230.18623	Plasma	40002.4	169857	28	14	0.813816	0.938175	559685	1.16161185008481	0.81748487619574906	0.951788377878446									HILIC	230.186	2.858	100.076 (100), 100.077 (96), 230.188 (75), 230.184 (67), 100.075 (66), 100.078 (61), 230.191 (52), 230.181 (41), 100.074 (33), 100.079 (28)	Positive
HILIC_2.333@231.08398	Plasma	35123.6	83147	28	28	0.672712	0.882964	1.34612e+06	1.02492001448034	0.67961545949859503	0.906195306010833									HILIC	231.084	2.333	231.085 (100), 231.081 (85), 231.088 (72), 231.078 (51), 231.091 (39), 231.185 (24), 231.189 (22), 231.075 (20), 158.027 (18), 141.001 (17)	Positive
HILIC_5.608@231.21783	Plasma							70704.9	0	0.335561277865423										HILIC	231.218	5.608	129.103 (100), 129.104 (78), 129.101 (77), 129.105 (46), 129.1 (45), 103.124 (33), 103.123 (28), 103.125 (24), 103.122 (17), 129.107 (16)	Positive
HILIC_2.946@233.07893	Plasma	47523.3	103121	28	27	0.644907	0.869017	1.31693e+06	1.03405633950322	0.65252159554723099	0.896212426815145									HILIC	233.079	2.946	233.077 (100), 233.081 (98), 233.074 (65), 233.084 (63), 233.07 (31), 233.087 (29), 78.199 (20), 74.085 (18), 78.198 (18), 74.085 (16)	Positive
HILIC_3.051@233.07899	Plasma	19928.6	23100.6	28	28	0.396198	0.739301	1.73331e+06	1.01125881361734	0.441058366005601	0.81116060315044									HILIC	233.079	3.051	148.112 (100), 148.111 (79), 148.114 (76), 148.109 (46), 148.116 (44), 233.165 (24), 84.082 (23), 58.066 (22), 84.081 (19), 233.168 (19)	Positive
HILIC_4.299@235.18077	Plasma							2.90741e+06	1.05256427149589	0.962088335020167										HILIC	235.181	4.299	86.097 (100), 86.098 (92), 86.096 (68), 86.098 (58), 86.095 (35), 86.099 (26), 235.18 (26), 235.184 (20), 235.177 (20), 235.187 (12)	Positive
HILIC_2.927@238.05847	Plasma	-12402.1	17201.2	28	28	0.483674	0.790573	1.0222e+06	0.987377661090024	0.48367362481040999	0.83015526428746									HILIC	238.058	2.927	197.174 (100), 197.171 (90), 86.097 (72), 197.176 (68), 86.098 (67), 87.101 (56), 238.189 (54), 197.168 (54), 238.192 (52), 86.096 (47)	Positive
HILIC_4.873@238.12971	Plasma	-112765	164959	28	24	0.494232	0.798482	1.12151e+06	0.892725345446922	0.53048618445853202	0.85155160857319									HILIC	238.13	4.873	238.129 (100), 238.132 (86), 238.125 (71), 238.136 (52), 238.122 (38), 181.109 (26), 238.139 (21), 181.107 (20), 181.112 (20), 138.067 (19)	Positive
HILIC_6.13@238.12976	Plasma	103144	89004.7	28	24	0.246512	0.624089	575124	1.18390422174022	0.28086230087092301	0.780763490799144									HILIC	238.13	6.13	238.13 (100), 238.133 (83), 238.126 (72), 238.137 (49), 238.123 (38), 197.175 (26), 197.172 (24), 181.11 (22), 138.067 (21), 181.107 (20)	Positive
HILIC_5.124@238.12981	Plasma	424880	442796	28	28	0.337287	0.695734	4.36941e+06	1.10170785177021	0.354794700614805	0.784677828982436									HILIC	238.13	5.124	238.129 (100), 238.133 (89), 238.126 (69), 238.136 (55), 238.122 (36), 238.14 (23), 193.109 (21), 138.066 (21), 181.109 (18), 193.106 (17)	Positive
HILIC_5.463@239.11118	Plasma							877561	1.00355701375921	0.60495909855908503	0.880274506896738									HILIC	239.111	5.463	198.186 (100), 198.184 (90), 198.189 (69), 198.181 (55), 198.192 (37), 198.178 (23), 239.152 (16), 239.155 (13), 239.148 (12), 198.194 (11)	Positive
HILIC_1.7@240.10191	Plasma	-381488	181178	28	28	0.0352395	0.57758	6.43676e+06	0.932780679262524	5.52485046092204E-2	0.780763490799144	Unknown		4					[M-H]-	HILIC	240.102	1.7	240.101 (100), 240.104 (91), 240.097 (68), 240.108 (57), 240.094 (36), 240.111 (25), 240.09 (11), 240.115 (7), 199.188 (4), 198.184 (4)	Positive
HILIC_5.168@241.12962	Plasma	688312	307277	28	17	0.0250884	0.57758	2.59314e+06	1.26819462774614	4.31942221192134E-2	0.780763490799144	Unknown		4					[M+CH3OH+H]+	HILIC	241.13	5.168	241.131 (100), 241.127 (87), 241.134 (70), 241.156 (61), 109.076 (53), 241.152 (53), 223.119 (52), 241.124 (51), 241.159 (45), 109.077 (43)	Positive
HILIC_1.407@244.15454	Plasma	-226604	148538	28	28	0.12712	0.57758	1.93863e+06	0.926350518194221	0.15107469698176601	0.780763490799144									HILIC	244.155	1.407	85.029 (100), 85.029 (82), 85.03 (74), 85.028 (49), 85.031 (42), 185.081 (29), 244.153 (26), 244.157 (26), 185.083 (26), 185.078 (20)	Positive
HILIC_3.241@245.14946	Plasma							552693	1.01007262390875	0.86894857968983197										HILIC	245.149	3.241	245.13 (100), 245.126 (85), 245.133 (69), 116.071 (54), 146.097 (51), 116.072 (51), 245.122 (50), 146.098 (44), 146.095 (42), 116.07 (40)	Positive
HILIC_4.986@245.14954	Plasma	214074	143176	28	14	0.134867	0.57758	840390	1.22165626920441	0.15874240629679501	0.780763490799144									HILIC	245.15	4.986	245.151 (100), 245.159 (99), 245.155 (98), 245.162 (93), 245.148 (72), 245.166 (60), 158.082 (44), 158.08 (42), 245.144 (40), 116.071 (31)	Positive
HILIC_7.121@245.23329	Plasma	435591	377618	28	28	0.248695	0.626167	5.25478e+06	1.07144046334359	0.26946302494952901	0.780763490799144									HILIC	245.233	7.121	245.235 (100), 245.231 (92), 245.238 (68), 245.228 (57), 86.097 (50), 86.098 (47), 245.242 (35), 86.096 (33), 86.098 (29), 245.224 (25)	Positive
HILIC_1.264@246.17003	Plasma	-1.09407e+06	3.29915e+06	28	28	0.740175	0.913884	3.55458e+07	0.974030112505416	0.74546025893178303	0.928728445132653									HILIC	246.17	1.264	85.029 (100), 85.029 (94), 85.03 (67), 85.028 (59), 246.171 (45), 246.167 (39), 85.031 (34), 246.174 (32), 85.027 (27), 246.163 (24)	Positive
HILIC_1.187@246.20631	Plasma	-62888	50767.9	28	11	0.215444	0.601332	212513	0.621075412602918	0.237344989717126	0.780763490799144									HILIC	246.206	1.187	246.207 (100), 246.203 (83), 246.211 (73), 246.2 (49), 246.214 (41), 146.117 (35), 146.119 (34), 106.087 (26), 146.115 (22), 146.12 (21)	Positive
HILIC_5.471@248.11203	Plasma							867576	1.01693039411646	0.33766761072065998	0.780763490799144									HILIC	248.112	5.471	248.113 (100), 248.109 (83), 248.116 (73), 248.105 (50), 248.12 (40), 163.049 (20), 248.102 (19), 163.047 (18), 163.051 (13), 248.124 (12)	Positive
HILIC_5.121@252.09534	Plasma	-531520	907210	28	15	0.557954	0.826057	2.58334e+06	0.854702727401809	0.56807227137747796	0.865318910466414									HILIC	252.095	5.121	252.097 (100), 252.093 (90), 252.101 (69), 252.089 (56), 252.104 (36), 211.12 (33), 211.117 (29), 252.145 (27), 252.085 (24), 211.123 (23)	Positive
HILIC_5.129@254.1246	Plasma	363426	459373	28	28	0.428865	0.760129	4.57654e+06	1.09764068939467	0.44306037479481197	0.811928865836351									HILIC	254.125	5.129	95.061 (100), 95.062 (79), 95.06 (76), 254.125 (70), 209.103 (57), 254.121 (56), 254.129 (53), 95.063 (46), 209.106 (46), 95.059 (44)	Positive
HILIC_4.863@254.12477	Plasma	-112266	209793	28	18	0.592563	0.84298	870729	0.842337552206986	0.60159676211358404	0.87989208362274									HILIC	254.125	4.863	95.061 (100), 95.062 (85), 95.06 (72), 254.125 (66), 254.121 (52), 95.063 (51), 254.129 (49), 209.103 (42), 95.059 (39), 209.106 (37)	Positive
HILIC_6.22@258.10999	Plasma	-82039.6	297530	28	28	0.782751	0.932023	6.28782e+06	0.989769651891374	0.787085757725558	0.942189036471785									HILIC	258.11	6.22	104.107 (100), 104.108 (92), 104.106 (68), 104.109 (57), 104.105 (35), 104.11 (25), 258.11 (20), 258.114 (15), 258.106 (15), 125.001 (13)	Positive
HILIC_2.316@259.16516	Plasma	-207879	142369	28	17	0.144251	0.57758	1.29609e+06	0.909068330199838	0.16799254602972699	0.780763490799144									HILIC	259.165	2.316	214.119 (100), 214.116 (85), 214.122 (70), 214.113 (50), 214.125 (37), 186.124 (35), 186.127 (32), 186.122 (29), 205.179 (26), 104.328 (26)	Positive
HILIC_3.261@259.17606	Plasma							1.25784e+06	0.786472240178209	0.601903204269289		Unknown		4					[M+H]+	HILIC	259.176	3.261	214.119 (100), 214.116 (81), 214.122 (74), 214.113 (47), 214.125 (41), 186.124 (33), 186.122 (28), 186.127 (26), 108.881 (21), 108.88 (20)	Positive
HILIC_5.381@259.21274	Plasma							139897	0	0.335561277865423										HILIC	259.213	5.381	259.212 (100), 259.215 (94), 259.208 (67), 259.219 (59), 169.098 (46), 86.061 (46), 214.155 (42), 169.096 (41), 86.061 (39), 214.153 (35)	Positive
HILIC_5.765@259.21323	Plasma	411192	506019	28	23	0.416446	0.751155	2.32524e+06	1.17020455586269	0.50156642965697296	0.838625028116878									HILIC	259.213	5.765	259.211 (100), 259.215 (95), 259.207 (66), 169.097 (65), 259.219 (60), 169.095 (54), 86.061 (53), 169.1 (48), 214.155 (46), 86.061 (46)	Positive
HILIC_6.939@259.24872	Plasma							656502	0.565573700825342	0.47208984910459101										HILIC	259.249	6.939	259.25 (100), 259.246 (87), 259.254 (70), 259.242 (53), 86.097 (44), 86.098 (43), 259.258 (38), 86.096 (28), 86.098 (28), 259.238 (21)	Positive
HILIC_7.21@259.24908	Plasma							5.13877e+06	1.07199824281364	0.210866233918415	0.780763490799144	Unknown		4					[M+NH4]+	HILIC	259.249	7.21	157.134 (100), 157.132 (92), 157.136 (68), 259.251 (66), 259.247 (62), 157.131 (57), 86.097 (47), 259.255 (44), 86.098 (42), 259.243 (39)	Positive
HILIC_5.124@260.1116	Plasma	66051.4	381826	28	25	0.862661	0.954286	2.82742e+06	0.97830739366837	0.86571671003797301	0.964649578012023									HILIC	260.112	5.124	260.112 (100), 260.116 (77), 260.108 (77), 260.12 (45), 260.104 (44), 260.124 (14), 260.1 (13), 244.668 (7), 244.664 (7), 149.797 (6)	Positive
HILIC_5.472@260.12402	Plasma	37590.4	28170.1	28	28	0.18207	0.580334	1.31525e+06	1.026707468046	0.20497342024066101	0.780763490799144									HILIC	260.124	5.472	260.112 (100), 260.108 (80), 260.116 (75), 260.104 (47), 260.12 (43), 260.1 (17), 260.124 (14), 260.216 (11), 260.22 (8), 260.212 (8)	Positive
HILIC_2.277@260.14926	Plasma	-158698	128158	28	25	0.215603	0.601332	2.40885e+06	0.858683898722953	0.23749868234364599	0.780763490799144									HILIC	260.149	2.277	260.148 (100), 260.152 (90), 85.029 (87), 85.029 (77), 260.144 (69), 99.045 (68), 99.044 (65), 85.03 (61), 260.156 (56), 85.028 (47)	Positive
HILIC_3.329@262.16504	Plasma	200329	194110	28	28	0.302055	0.673263	2.51724e+06	1.09068299293743	0.32087334132081202	0.780763490799144									HILIC	262.165	3.329	85.029 (100), 85.028 (82), 262.165 (77), 85.03 (74), 262.161 (61), 262.169 (59), 85.028 (48), 85.031 (42), 262.157 (36), 262.173 (34)	Positive
HILIC_4.229@263.13892	Plasma	-65825.1	64588.5	28	23	0.308134	0.679076	431473	0.859984797485981	0.32672630724635898	0.780763490799144									HILIC	263.139	4.229	70.066 (100), 70.065 (80), 70.067 (76), 70.065 (48), 70.067 (44), 263.139 (17), 70.064 (17), 70.068 (14), 263.143 (14), 263.11 (13)	Positive
HILIC_1.38@266.13879	Plasma	293818	170818	28	28	0.0854205	0.57758	1.22615e+06	1.33047190774768	0.10912036941587	0.780763490799144									HILIC	266.139	1.38	85.029 (100), 85.029 (91), 85.03 (68), 85.028 (57), 85.031 (35), 266.14 (33), 266.136 (30), 85.027 (25), 266.144 (23), 266.132 (19)	Positive
HILIC_5.117@268.13983	Plasma	848241	1.16378e+06	28	23	0.466081	0.778334	5.70116e+06	1.19476144577298	0.47900732747855601	0.827570039081931									HILIC	268.14	5.117	211.12 (100), 211.117 (88), 211.123 (70), 211.114 (54), 268.141 (46), 211.126 (38), 268.136 (36), 268.145 (36), 211.111 (22), 268.149 (21)	Positive
HILIC_6.001@269.12436	Plasma	37394.8	19660.1	28	18	0.0795512	0.57758	430590	1.09872782146326	7.9551213288246894E-2	0.780763490799144	Unknown	Amino acids and derivatives	3	C11H16N4O4				[M+H]+	HILIC	269.124	6.001	110.072 (100), 110.071 (92), 156.077 (92), 156.079 (77), 110.073 (68), 156.075 (66), 110.07 (57), 156.08 (47), 156.073 (36), 110.074 (35)	Positive
HILIC_7.032@273.26532	Plasma							8.49132e+06	0.969940183341548	0.27016974605935401	0.780763490799144									HILIC	273.265	7.032	273.265 (100), 273.269 (82), 273.26 (73), 86.097 (64), 86.097 (62), 273.273 (49), 86.098 (42), 273.256 (41), 86.096 (40), 58.066 (35)	Positive
HILIC_4.952@275.15997	Plasma	76703.3	46016.5	28	13	0.0955412	0.57758	301309	1.3621303253966	0.119438012196236	0.780763490799144									HILIC	275.16	4.952	85.029 (100), 85.029 (92), 275.161 (79), 157.051 (73), 157.049 (69), 85.03 (67), 275.166 (62), 275.157 (61), 85.028 (57), 157.052 (48)	Positive
HILIC_3.248@275.17157	Plasma	270710	144765	28	25	0.0614848	0.57758	1.05051e+06	1.24315143987483	8.41692768566564E-2	0.780763490799144									HILIC	275.172	3.248	202.119 (100), 202.116 (98), 230.115 (93), 230.112 (91), 202.122 (71), 202.113 (68), 230.118 (67), 230.108 (63), 127.016 (52), 114.867 (50)	Positive
HILIC_5.467@276.10678	Plasma							1.28375e+06	1.03298300561803	0.170393338579547	0.780763490799144									HILIC	276.107	5.467	276.107 (100), 276.111 (86), 276.102 (71), 276.115 (52), 276.098 (38), 276.12 (21), 276.093 (12), 231.084 (8), 231.088 (7), 276.124 (6)	Positive
HILIC_5.197@276.10684	Plasma	27838.6	363635	28	19	0.938976	0.977259	1.7656e+06	0.916205045115129	0.94014203777008998	0.982591151072434									HILIC	276.107	5.197	276.107 (100), 85.029 (85), 276.111 (85), 276.102 (72), 85.029 (70), 276.146 (68), 85.03 (63), 276.141 (61), 276.115 (50), 276.15 (49)	Positive
[truncated: 13,771 more rows]

## Sheet: Supplementary Table 8
Sample	Outcome	Metabolite ID	P-value	T-statistic	Rho	FDR adjusted P-value	Ion/Adduct	Average m/z	Average retention time (mins)	MS/MS spectrum	Column	Ionisation mode
[truncated: 509 more rows]

## Sheet: Supplementary Table 9A
	SRSF3	CHERP	WDTC1	GNG10	SLCO2B1	ARHGAP35	CNNM3	ST3GAL1	SLC25A38	FN1	GSTK1	MT-CO2	MDH2	SDHB	FNDC5	UQCRC1	GCSH	DECR1	NDUFS2	MT-ND1	CPA3	C1QTNF3	HDC	RELN	HPGD	ARHGDIG	SCARA5	ABI3BP	CMA1	C6	VO2max per kg	Gamma GT	Visceral fat	MRI-PDFF	Fat %	Taurine	RP_6.988@246.90575	RP_13.27@390.77353	p-Hydroxyphenyllactic acid	HILIC_4.338@142.0975	PC(36:4)	RP_8.35@254.24777	RP_12.229@906.61743	RP_13.256@746.50934	HILIC_4.378@182.05365	HILIC_5.479@113.92616	RP_6.241@413.14343	RP_2.388@402.99814	RP_6.247@400.07733
[truncated: 75 more rows]
[truncated: 26 more columns]

[truncated: 2 more sheets: Supplementary Table 9B, Supplementary Table 10]
