# Supplementary material for: Deep phenotyping of patients with MASLD upon high-intensity interval training
Source: JHEP Rep. 2024 Dec 16;7(3):101289. doi: 10.1016/j.jhepr.2024.101289 (PMC11883402; doi:10.1016/j.jhepr.2024.101289)
Supplement: Multimedia component 5 [file mmc5.zip]

Archive with 4 entries (4 files):
- Clinical Trial/C1 protocol CRISTINA versie 5.0 dd 8-7-2020 final.docx
- Clinical Trial/E1-2 PIF-ICF CRISTINA versie 9.0 dd 8-7-2020 final ENG.docx
- Clinical Trial/ENGLISH translation ethics approval.docx
- Clinical Trial/P2 B2020493 d.d. 9 september 2020.pdf
